# Supplementary material for: Low-force pulse switching of ferroelectric polarization enabled by imprint field
Source: Nat Commun. 2025 Jun 6;16:5271. doi: 10.1038/s41467-025-60602-x (PMC12144241; doi:10.1038/s41467-025-60602-x)
Supplement: Supplementary file 3 — Source data [file 41467_2025_60602_MOESM3_ESM.xlsx]

## Sheet: Fig.1c KPFM1
Fig.1c KPFM1Linecut
		Linecut1
		position(m)	electric potential(V)
		0	0.32719
		4.06655e-08	0.32962
		8.1331e-08	0.33193
		1.21996e-07	0.33112
		1.62662e-07	0.32955
		2.03328e-07	0.32883
		2.43993e-07	0.33044
		2.84659e-07	0.33198
		3.25324e-07	0.33667
		3.6599e-07	0.33664
		4.06655e-07	0.33842
		4.47321e-07	0.3385
		4.87986e-07	0.33473
		5.28652e-07	0.33447
		5.69317e-07	0.3347
		6.09983e-07	0.33498
		6.50648e-07	0.33335
		6.91314e-07	0.33386
		7.31979e-07	0.3324
		7.72645e-07	0.332
		8.1331e-07	0.33005
		8.53976e-07	0.32735
		8.94641e-07	0.33102
		9.35307e-07	0.3309
		9.75972e-07	0.32991
		1.01664e-06	0.32709
		1.0573e-06	0.32848
		1.09797e-06	0.33001
		1.13863e-06	0.32859
		1.1793e-06	0.32301
		1.21997e-06	0.32702
		1.26063e-06	0.32398
		1.3013e-06	0.32454
		1.34196e-06	0.32282
		1.38263e-06	0.31899
		1.42329e-06	0.31842
		1.46396e-06	0.31086
		1.50462e-06	0.30776
		1.54529e-06	0.30584
		1.58595e-06	0.29834
		1.62662e-06	0.28648
		1.66729e-06	0.27387
		1.70795e-06	0.26125
		1.74862e-06	0.25136
		1.78928e-06	0.23727
		1.82995e-06	0.22379
		1.87061e-06	0.20612
		1.91128e-06	0.18529
		1.95194e-06	0.17347
		1.99261e-06	0.1566
		2.03328e-06	0.14002
		2.07394e-06	0.12019
		2.11461e-06	0.10516
		2.15527e-06	0.08003
		2.19594e-06	0.06768
		2.2366e-06	0.05721
		2.27727e-06	0.05014
		2.31793e-06	0.05314
		2.3586e-06	0.04576
		2.39926e-06	0.03929
		2.43993e-06	0.03013
		2.4806e-06	0.03066
		2.52126e-06	0.02308
		2.56193e-06	0.02505
		2.60259e-06	0.0242
		2.64326e-06	0.0176
		2.68392e-06	0.01173
		2.72459e-06	0.00856
		2.76525e-06	0.00187
		2.80592e-06	0.00491
		2.84659e-06	0.00377
		2.88725e-06	0.00187
		2.92792e-06	0.00345
		2.96858e-06	0.00136
		3.00925e-06	-0.00195
		3.04991e-06	-0.00623
		3.09058e-06	-0.00367
		3.13124e-06	-0.00743
		3.17191e-06	-0.00637
		3.21257e-06	-0.01012
		3.25324e-06	-0.01133
		3.29391e-06	-0.01528
		3.33457e-06	-0.01236
		3.37524e-06	-0.0105
		3.4159e-06	-0.01184
		3.45657e-06	-0.00962
		3.49723e-06	-0.01309
		3.5379e-06	-0.01191
		3.57856e-06	-0.01269
		3.61923e-06	-0.0062
		3.6599e-06	-0.01021
		3.70056e-06	-0.00759
		3.74123e-06	-0.01128
		3.78189e-06	-0.00993
		3.82256e-06	-0.01625
		3.86322e-06	-0.01531
		3.90389e-06	-0.01336
		3.94455e-06	-0.01738
		3.98522e-06	-0.02202
		4.02588e-06	-0.02125
		4.06655e-06	-0.02359
		4.10722e-06	-0.024
		4.14788e-06	-0.02282
		4.18855e-06	-0.02345
		4.22921e-06	-0.02746
		4.26988e-06	-0.03154
		4.31054e-06	-0.0312
		4.35121e-06	-0.02571
		4.39187e-06	-0.02558
		4.43254e-06	-0.02425
		4.47321e-06	-0.03002
		4.51387e-06	-0.02971
		4.55454e-06	-0.02798
		4.5952e-06	-0.02766
		4.63587e-06	-0.02925
		4.67653e-06	-0.03037
		4.7172e-06	-0.02704
		4.75786e-06	-0.02881
		4.79853e-06	-0.02645
		4.83919e-06	-0.02566
		4.87986e-06	-0.02709
		4.92053e-06	-0.02825
		4.96119e-06	-0.029
		5.00186e-06	-0.02975

## Sheet: Fig.1c KPFM2
Fig.1c KPFM2_Linecut
		Linecut2
		position(m)	electric potential(V)
		0	0.02837
		3.93982e-08	0.01823
		7.87964e-08	0.01996
		1.18195e-07	0.0215
		1.57593e-07	0.02164
		1.96991e-07	0.02339
		2.36389e-07	0.01991
		2.75787e-07	0.01795
		3.15186e-07	0.01529
		3.54584e-07	0.01316
		3.93982e-07	0.0159
		4.3338e-07	0.01123
		4.72778e-07	0.01335
		5.12177e-07	0.01476
		5.51575e-07	0.01636
		5.90973e-07	0.01616
		6.30371e-07	0.01621
		6.69769e-07	0.01863
		7.09168e-07	0.01761
		7.48566e-07	0.01353
		7.87964e-07	0.0153
		8.27362e-07	0.01622
		8.6676e-07	0.01386
		9.06159e-07	0.0142
		9.45557e-07	0.01709
		9.84955e-07	0.01892
		1.02435e-06	0.02575
		1.06375e-06	0.01751
		1.10315e-06	0.02076
		1.14255e-06	0.02203
		1.18195e-06	0.01868
		1.22134e-06	0.01433
		1.26074e-06	0.01883
		1.30014e-06	0.01851
		1.33954e-06	0.02667
		1.37894e-06	0.02511
		1.41834e-06	0.02409
		1.45773e-06	0.02328
		1.49713e-06	0.02935
		1.53653e-06	0.02558
		1.57593e-06	0.02792
		1.61533e-06	0.03322
		1.65472e-06	0.03515
		1.69412e-06	0.02775
		1.73352e-06	0.02675
		1.77292e-06	0.03039
		1.81232e-06	0.03598
		1.85172e-06	0.03456
		1.89111e-06	0.03453
		1.93051e-06	0.02508
		1.96991e-06	0.03583
		2.00931e-06	0.02946
		2.04871e-06	0.03544
		2.0881e-06	0.03664
		2.1275e-06	0.03551
		2.1669e-06	0.05038
		2.2063e-06	0.05007
		2.2457e-06	0.05358
		2.2851e-06	0.05113
		2.32449e-06	0.0666
		2.36389e-06	0.07402
		2.40329e-06	0.07404
		2.44269e-06	0.09276
		2.48209e-06	0.10818
		2.52148e-06	0.12818
		2.56088e-06	0.15009
		2.60028e-06	0.16438
		2.63968e-06	0.18931
		2.67908e-06	0.20681
		2.71848e-06	0.21013
		2.75787e-06	0.2075
		2.79727e-06	0.21582
		2.83667e-06	0.22446
		2.87607e-06	0.22999
		2.91547e-06	0.23583
		2.95487e-06	0.238
		2.99426e-06	0.25298
		3.03366e-06	0.27088
		3.07306e-06	0.28024
		3.11246e-06	0.285
		3.15186e-06	0.2842
		3.19125e-06	0.28841
		3.23065e-06	0.29007
		3.27005e-06	0.29268
		3.30945e-06	0.29459
		3.34885e-06	0.29275
		3.38825e-06	0.29333
		3.42764e-06	0.29816
		3.46704e-06	0.30187
		3.50644e-06	0.30263
		3.54584e-06	0.30142
		3.58524e-06	0.31137
		3.62463e-06	0.30856
		3.66403e-06	0.30528
		3.70343e-06	0.30874
		3.74283e-06	0.3139
		3.78223e-06	0.31374
		3.82163e-06	0.31197
		3.86102e-06	0.31013
		3.90042e-06	0.30998
		3.93982e-06	0.30986
		3.97922e-06	0.30664
		4.01862e-06	0.31945
		4.05801e-06	0.32343
		4.09741e-06	0.31985
		4.13681e-06	0.32215
		4.17621e-06	0.31764
		4.21561e-06	0.3202
		4.25501e-06	0.32421
		4.2944e-06	0.31976
		4.3338e-06	0.32096
		4.3732e-06	0.32527
		4.4126e-06	0.32363
		4.452e-06	0.32105
		4.49139e-06	0.32
		4.53079e-06	0.31542
		4.57019e-06	0.32218
		4.60959e-06	0.32295
		4.64899e-06	0.32245
		4.68839e-06	0.33136
		4.72778e-06	0.33046
		4.76718e-06	0.32966
		4.80658e-06	0.32812
		4.84598e-06	0.32797
		4.88538e-06	0.33092
		4.92478e-06	0.33441
		4.96417e-06	0.33344
		5.00357e-06	0.3307

## Sheet: Fig.2a
Fig.2a
		Linecut
		position(m)	Phase(degree)
		0	-72.11
		6.5918e-09	-72.02
		1.31836e-08	-68.5246
		1.97754e-08	-68.9567
		2.63672e-08	-73.3153
		3.2959e-08	-68.7398
		3.95508e-08	-73.197
		4.61426e-08	-71.715
		5.27344e-08	-72.0733
		5.93262e-08	-72.9895
		6.5918e-08	-68.1691
		7.25098e-08	-69.4709
		7.91016e-08	-68.5693
		8.56934e-08	-69.8291
		9.22852e-08	-70.0791
		9.8877e-08	-72.6971
		1.05469e-07	-75.7708
		1.12061e-07	-73.2696
		1.18652e-07	-75.5565
		1.25244e-07	-72.667
		1.31836e-07	-71.2418
		1.38428e-07	-70.9604
		1.4502e-07	-74.2339
		1.51611e-07	-67.6879
		1.58203e-07	-68.28
		1.64795e-07	-66.904
		1.71387e-07	-70.5972
		1.77979e-07	-67.9416
		1.8457e-07	-71.0066
		1.91162e-07	-70.4853
		1.97754e-07	-69.9076
		2.04346e-07	-65.5606
		2.10937e-07	-57.0794
		2.17529e-07	-58.5102
		2.24121e-07	-29.0656
		2.30713e-07	-18.1932
		2.37305e-07	-15.5512
		2.43896e-07	-0.41028
		2.50488e-07	4.01099
		2.5708e-07	35.9075
		2.63672e-07	44.9088
		2.70264e-07	51.2483
		2.76855e-07	55.4527
		2.83447e-07	60.4209
		2.90039e-07	65.808
		2.96631e-07	75.9595
		3.03223e-07	65.5102
		3.09814e-07	61.1427
		3.16406e-07	66.4921
		3.22998e-07	64.5293
		3.2959e-07	54.0667
		3.36182e-07	60.0215
		3.42773e-07	66.2849
		3.49365e-07	68.3655
		3.55957e-07	57.3315
		3.62549e-07	58.1878
		3.69141e-07	60.9036
		3.75732e-07	58.152
		3.82324e-07	59.2412
		3.88916e-07	50.018
		3.95508e-07	53.2105
		4.021e-07	56.479
		4.08691e-07	58.3789
		4.15283e-07	54.1215
		4.21875e-07	68.2676
		4.28467e-07	59.9099
		4.35059e-07	63.1816
		4.4165e-07	50.6043
		4.48242e-07	50.0035
		4.54834e-07	60.6766
		4.61426e-07	53.9672
		4.68018e-07	59.2075
		4.74609e-07	50.9789
		4.81201e-07	63.0757
		4.87793e-07	61.2936
		4.94385e-07	60.9093
		5.00977e-07	60.0739
		5.07568e-07	49.8087
		5.1416e-07	50.9914
		5.20752e-07	63.4237
		5.27344e-07	61.7459
		5.33936e-07	61.9478
		5.40527e-07	62.8061
		5.47119e-07	57.3258
		5.53711e-07	61.162
		5.60303e-07	58.8758
		5.66895e-07	65.4254
		5.73486e-07	57.8875
		5.80078e-07	53.5811
		5.8667e-07	69.2733
		5.93262e-07	54.1852
		5.99854e-07	51.7061
		6.06445e-07	69.4862
		6.13037e-07	60.2505
		6.19629e-07	68.7973
		6.26221e-07	61.4466
		6.32813e-07	63.4899
		6.39404e-07	57.6969
		6.45996e-07	45.6658
		6.52588e-07	57.6586
		6.5918e-07	54.2605
		6.65771e-07	49.3227
		6.72363e-07	60.5122
		6.78955e-07	52.2966
		6.85547e-07	55.8122
		6.92139e-07	55.7614
		6.9873e-07	46.3246
		7.05322e-07	50.9763
		7.11914e-07	52.0888
		7.18506e-07	53.5655
		7.25098e-07	61.9389
		7.31689e-07	54.3674
		7.38281e-07	55.4455
		7.44873e-07	52.3858
		7.51465e-07	60.3925
		7.58057e-07	60.4177
		7.64648e-07	53.3439
		7.7124e-07	56.8148
		7.77832e-07	57.291
		7.84424e-07	44.7633
		7.91016e-07	56.8829
		7.97607e-07	68.3031
		8.04199e-07	61.4483
		8.10791e-07	62.1819
		8.17383e-07	63.0527
		8.23975e-07	61.0244
		8.30566e-07	66.6697
		8.37158e-07	61.8688
		8.4375e-07	64.359
		8.50342e-07	63.7202
		8.56934e-07	65.1417
		8.63525e-07	60.8344
		8.70117e-07	57.8878
		8.76709e-07	61.6131
		8.83301e-07	56.0567
		8.89893e-07	74.563
		8.96484e-07	64.9408
		9.03076e-07	56.9372
		9.09668e-07	68.9773
		9.1626e-07	63.2214
		9.22852e-07	63.2703
		9.29443e-07	60.0295
		9.36035e-07	72.848
		9.42627e-07	61.3574
		9.49219e-07	71.4359
		9.55811e-07	61.9136
		9.62402e-07	70.626
		9.68994e-07	70.7174
		9.75586e-07	59.7073
		9.82178e-07	68.8098
		9.8877e-07	63.6928
		9.95361e-07	62.0472
		1.00195e-06	61.1143
		1.00854e-06	66.453
		1.01514e-06	59.3946
		1.02173e-06	61.5674
		1.02832e-06	60.4133
		1.03491e-06	60.6857
		1.0415e-06	54.2085
		1.0481e-06	57.2093
		1.05469e-06	56.7532
		1.06128e-06	68.0008
		1.06787e-06	60.9564
		1.07446e-06	56.1684
		1.08105e-06	58.9976
		1.08765e-06	63.244
		1.09424e-06	55.9043
		1.10083e-06	57.9852
		1.10742e-06	62.4052
		1.11401e-06	54.5957
		1.12061e-06	58.1899
		1.1272e-06	66.3414
		1.13379e-06	69.3355
		1.14038e-06	69.7628
		1.14697e-06	64.2158
		1.15356e-06	58.9048
		1.16016e-06	61.9046
		1.16675e-06	66.5728
		1.17334e-06	63.6318
		1.17993e-06	59.928
		1.18652e-06	53.9806
		1.19312e-06	55.6298
		1.19971e-06	54.1296
		1.2063e-06	67.1712
		1.21289e-06	63.2981
		1.21948e-06	49.079
		1.22607e-06	66.8318
		1.23267e-06	62.7034
		1.23926e-06	66.1233
		1.24585e-06	54.6082
		1.25244e-06	59.4149
		1.25903e-06	61.3303
		1.26563e-06	59.6741
		1.27222e-06	54.1195
		1.27881e-06	66.6025
		1.2854e-06	51.1864
		1.29199e-06	52.7989
		1.29858e-06	34.2249
		1.30518e-06	-0.83876
		1.31177e-06	-26.2873
		1.31836e-06	-51.6551
		1.32495e-06	-55.9187
		1.33154e-06	-63.1736
		1.33813e-06	-62.0569
		1.34473e-06	-60.3821
		1.35132e-06	-66.434
		1.35791e-06	-71.9551
		1.3645e-06	-67.579
		1.37109e-06	-69.856
		1.37769e-06	-71.1628
		1.38428e-06	-66.8366
		1.39087e-06	-72.6593
		1.39746e-06	-68.7726
		1.40405e-06	-71.3597
		1.41064e-06	-72.5182
		1.41724e-06	-72.1707
		1.42383e-06	-70.1769
		1.43042e-06	-71.857
		1.43701e-06	-71.534
		1.4436e-06	-69.6959
		1.4502e-06	-67.5345
		1.45679e-06	-71.3642
		1.46338e-06	-68.9056
		1.46997e-06	-70.3065
		1.47656e-06	-65.4348
		1.48315e-06	-70.528
		1.48975e-06	-73.1525
		1.49634e-06	-69.3353
		1.50293e-06	-68.4189
		1.50952e-06	-73.1124
		1.51611e-06	-72.4646
		1.52271e-06	-70.2435
		1.5293e-06	-70.8628
		1.53589e-06	-69.2719
		1.54248e-06	-68.2355
		1.54907e-06	-70.0326
		1.55566e-06	-69.7588
		1.56226e-06	-66.9336
		1.56885e-06	-68.5275
		1.57544e-06	-66.3503
		1.58203e-06	-69.7583
		1.58862e-06	-68.2324
		1.59521e-06	-70.6102
		1.60181e-06	-71.4471
		1.6084e-06	-65.2173
		1.61499e-06	-70.6725
		1.62158e-06	-69.1468
		1.62817e-06	-70.867
		1.63477e-06	-68.6719
		1.64136e-06	-66.6758
		1.64795e-06	-70.393
		1.65454e-06	-69.7432
		1.66113e-06	-62.0221
		1.66772e-06	-66.1926
		1.67432e-06	-70.3522
		1.68091e-06	-67.963

## Sheet: Fig.2b
Fig.2b
	CIPS/Ti				CIPS/Au
	voltage(V)	Phase(degree) forward	Phase(degree) reverse		voltage(V)	Phase(degree) forward	Phase(degree) reverse
	5	-89.8281	-85.8479		5	-85.9621	-91.9372
	4.95984	-90.4654	-85.5122		4.95984	-86.4053	-92.9655
	4.91968	-91.2606	-87.9355		4.91968	-88.8885	-92.3796
	4.87952	-91.4422	-87.584		4.87952	-85.9	-93.4633
	4.83936	-90.3504	-89.597		4.83936	-85.8916	-94.685
	4.7992	-90.0805	-89.7689		4.7992	-87.8868	-94.2948
	4.75904	-88.1678	-90.1477		4.75904	-88.3793	-93.5353
	4.71888	-87.7717	-89.3312		4.71888	-88.5409	-92.8851
	4.67871	-86.8561	-90.3607		4.67871	-90.026	-92.0469
	4.63855	-85.6368	-88.5699		4.63855	-90.6383	-94.4473
	4.59839	-84.6559	-90.5036		4.59839	-90.6303	-93.9977
	4.55823	-84.538	-88.728		4.55823	-89.7544	-93.4691
	4.51807	-90.1555	-88.539		4.51807	-91.098	-92.4627
	4.47791	-90.511	-86.7715		4.47791	-85.8347	-92.4326
	4.43775	-90.0369	-85.1253		4.43775	-86.7521	-92.8715
	4.39759	-89.8281	-83.8559		4.39759	-87.2918	-92.4265
	4.35743	-90.4654	-82.5226		4.35743	-85.9621	-92.7778
	4.31727	-91.2606	-88.3088		4.31727	-85.9	-93.4578
	4.27711	-84.3609	-89.144		4.27711	-87.6357	-93.6138
	4.25	-90.757	-86.365		4.25	-90.9352	-94.6325
	4.20984	-85.2914	-84.0521		4.20984	-88.5253	-93.9622
	4.16968	-87.5677	-82.4181		4.16968	-88.7646	-94.247
	4.12952	-85.1464	-84.6396		4.12952	-87.4265	-93.8007
	4.08936	-82.399	-83.435		4.08936	-88.3321	-93.901
	4.0492	-82.5457	-81.2025		4.0492	-90.5512	-92.7332
	4.00904	-83.706	-82.2379		4.00904	-89.8816	-91.7665
	3.96888	-85.2311	-82.5404		3.96888	-88.1082	-92.7273
	3.92871	-84.3609	-82.6069		3.92871	-87.5315	-93.3662
	3.88855	-82.1315	-81.8952		3.88855	-87.6357	-92.7582
	3.84839	-82.0348	-83.0795		3.84839	-87.8147	-92.5781
	3.80823	-81.6907	-85.3896		3.80823	-87.3984	-92.4284
	3.76807	-82.7772	-85.397		3.76807	-87.1873	-93.6766
	3.72791	-82.9219	-82.889		3.72791	-87.9331	-93.4214
	3.68775	-82.7667	-83.962		3.68775	-85.7779	-93.7229
	3.64759	-83.9874	-83.4831		3.64759	-85.1171	-93.0491
	3.60743	-82.9778	-82.9197		3.60743	-85.094	-92.4718
	3.56727	-83.9617	-82.1966		3.56727	-84.1616	-91.7465
	3.52711	-84.4985	-81.606		3.52711	-80.5783	-90.9849
	3.48695	-83.4295	-82.5361		3.48695	-87.9331	-91.1433
	3.44679	-82.7725	-81.7462		3.44679	-85.7779	-91.5128
	3.40663	-82.9416	-82.6681		3.40663	-85.1171	-93.4935
	3.36647	-83.8752	-81.8874		3.36647	-85.094	-93.9578
	3.32631	-82.9778	-81.0781		3.32631	-84.1616	-94.249
	3.28614	-85.2914	-80.7662		3.28614	-80.5783	-94.3099
	3.24598	-87.5677	-80.889		3.24598	-90.6303	-93.4345
	3.20582	-85.1464	-79.986		3.20582	-89.7544	-93.724
	3.16566	-82.399	-80.6604		3.16566	-91.098	-92.9937
	3.1255	-82.5457	-80.6707		3.1255	-91.3079	-91.9354
	3.08534	-83.706	-80.8846		3.08534	-85.1171	-91.0255
	3.04518	-85.2311	-81.4683		3.04518	-87.9331	-91.8548
	3.00502	-84.3609	-81.8894		3.00502	-91.3079	-93.33
	2.96486	-82.1315	-83.1854		2.96486	-90.9352	-93.0627
	2.9247	-82.0348	-84.1834		2.9247	-92.4718	-93.8679
	2.88454	-85.1464	-83.9514		2.88454	-91.7465	-93.5251
	2.84438	-82.399	-83.8015		2.84438	-90.9849	-93.3802
	2.80422	-82.5457	-84.64		2.80422	-91.1433	-91.7881
	2.76406	-83.706	-85.6141		2.76406	-68.9781	-92.3131
	2.7239	-85.2311	-86.1396		2.7239	-56.9781	-91.355
	2.68373	-84.3609	-86.8368		2.68373	-19.3695	-90.6547
	2.64357	-82.1315	-85.3055		2.64357	36.8451	-90.0724
	2.60341	-82.0348	-84.4152		2.60341	48.0244	-90.9445
	2.56325	-82.5457	-79.6073		2.56325	51.9231	-90.0904
	2.52309	-83.706	-82.522		2.52309	48.0244	-90.7065
	2.48293	-84.3609	-82.4072		2.48293	51.9231	-91.1735
	2.44277	-82.1315	-81.5753		2.44277	81.965	-90.0054
	2.40261	-36.6316	-80.7626		2.40261	75.5691	-88.7839
	2.36245	-10.7386	-83.0707		2.36245	72.9855	-90.87
	2.32229	-3.7386	-84.2085		2.32229	77.5645	-92.7778
	2.28213	-1.72229	-82.8291		2.28213	89.2238	-93.4578
	2.24197	24.946	-82.47		2.24197	86.6317	-93.6138
	2.20181	32.8888	-84.3241		2.20181	87.6953	-94.6325
	2.16165	90.4926	-81.3316		2.16165	89.0593	-93.9622
	2.12149	87.2603	-83.4095		2.12149	87.407	-94.247
	2.08133	76.5866	-82.8509		2.08133	83.7546	-93.8007
	2.04116	78.8505	-83.2192		2.04116	87.6153	-93.901
	2.001	71.8373	-83.0824		2.001	87.0808	-92.7332
	1.96084	71.8373	-82.8153		1.96084	87.8441	-91.7665
	1.92068	78.8505	-84.3656		1.92068	87.2603	-92.7273
	1.88052	71.8373	-85.9488		1.88052	88.0957	-93.3662
	1.84036	74.4804	-83.648		1.84036	89.2617	-92.7582
	1.8002	76.5866	-80.7267		1.8002	90.4926	-92.5781
	1.76004	78.8505	-78.7816		1.76004	91.2255	-92.4284
	1.71988	79.0339	-81.4326		1.71988	91.7673	-93.6766
	1.67972	85.9545	-82.9219		1.67972	92.9097	-93.4214
	1.63956	86.8244	-82.7667		1.63956	93.1646	-93.7229
	1.5994	84.555	-83.9874		1.5994	92.7211	-93.0491
	1.55924	85.1529	-82.9778		1.55924	93.1345	-92.4718
	1.51908	86.3863	-83.9617		1.51908	93.534	-91.7465
	1.47892	87.6607	-84.4985		1.47892	92.7764	-90.9849
	1.43876	89.6605	-83.4295		1.43876	92.5505	-91.1433
	1.39859	89.632	-82.7725		1.39859	93.3024	-91.5128
	1.35843	85.6966	-82.9416		1.35843	91.2027	-93.4935
	1.31827	78.3734	-83.8752		1.31827	91.1395	-93.9578
	1.27811	80.241	-83.1081		1.27811	90.5298	-94.249
	1.23795	79.6762	-82.534		1.23795	90.7014	-94.3099
	1.19779	80.4772	-82.7922		1.19779	89.1313	-93.4345
	1.15763	85.0622	-83.8941		1.15763	87.6522	-93.724
	1.11747	83.4098	-85.2914		1.11747	87.2659	-92.9937
	1.07731	75.1546	-87.5677		1.07731	86.3223	-91.9354
	1.03715	77.5278	-85.1464		1.03715	87.0745	-91.0255
	0.99699	77.649	-82.399		0.99699	87.1653	-92.7778
	0.95683	74.7117	-82.5457		0.95683	88.0478	-93.4578
	0.91667	72.4724	-83.706		0.91667	88.4302	-93.6138
	0.87651	74.6342	-85.2311		0.87651	89.6419	-94.6325
	0.83635	73.8064	-84.3609		0.83635	89.5248	-93.9622
	0.79618	73.0319	-82.1315		0.79618	89.1232	-94.247
	0.75602	74.7926	-82.0348		0.75602	90.6033	-93.8007
	0.71586	77.0173	-81.6907		0.71586	90.8738	-93.901
	0.6757	71.0001	-82.7772		0.6757	90.9994	-92.7332
	0.63554	74.1419	-82.9219		0.63554	90.3918	-91.7665
	0.59538	74.5638	-82.7667		0.59538	91.8112	-92.7273
	0.55522	73.6803	-83.9874		0.55522	92.4067	-93.3662
	0.51506	76.9569	-82.9778		0.51506	92.9538	-92.7582
	0.4749	76.6095	-83.9617		0.4749	92.6534	-92.5781
	0.43474	76.285	-84.4985		0.43474	93.3725	-92.4284
	0.39458	74.8387	-83.4295		0.39458	94.9274	-93.6766
	0.35442	71.9079	-82.7725		0.35442	94.1478	-93.4214
	0.31426	73.4556	-82.9416		0.31426	93.7571	-93.7229
	0.2741	71.4915	-83.8752		0.2741	93.3048	-93.0491
	0.23394	72.677	-83.1081		0.23394	90.8253	-92.4718
	0.19377	71.8025	-82.534		0.19377	90.3633	-91.7465
	0.15361	74.51	-82.7922		0.15361	90.9757	-90.9849
	0.11345	73.2628	-83.8941		0.11345	88.8802	-91.1433
	0.07329	75.874	-83.8663		0.07329	89.0617	-91.5128
	0.03313	77.091	-84.0076		0.03313	88.845	-93.4935
	-0.00703	74.7761	-82.0288		-0.00703	88.046	-93.9578
	-0.04719	73.6329	-82.0328		-0.04719	88.2202	-94.249
	-0.08735	73.9262	-82.2844		-0.08735	88.0821	-94.3099
	-0.12751	74.784	-78.5925		-0.12751	88.1433	-93.4345
	-0.16767	69.5521	-78.5212		-0.16767	86.7403	-93.724
	-0.20783	69.186	-78.9436		-0.20783	85.9656	-92.9937
	-0.24799	72.9063	-80.0346		-0.24799	86.1603	-91.9354
	-0.28815	74.1877	-80.3634		-0.28815	85.4902	-91.0255
	-0.32831	73.395	-80.7366		-0.32831	84.9891	-91.8548
	-0.36847	72.0222	-85.2914		-0.36847	87.1414	-93.33
	-0.40863	72.0789	-87.5677		-0.40863	87.5482	-93.0627
	-0.4488	72.5985	-85.1464		-0.4488	86.6645	-93.8679
	-0.48896	74.6788	-82.399		-0.48896	88.4689	-93.5251
	-0.52912	76.3495	-82.5457		-0.52912	89.2342	-93.3802
	-0.56928	73.2641	-79.6073		-0.56928	88.3335	-91.7881
	-0.60944	79.0707	-82.522		-0.60944	88.6412	-92.3131
	-0.6496	80.1381	-82.4072		-0.6496	88.523	-91.355
	-0.68976	79.0166	-81.5753		-0.68976	88.4349	-90.6547
	-0.72992	79.6073	-80.7626		-0.72992	88.8833	-90.0724
	-0.77008	82.522	-83.0707		-0.77008	87.5602	-90.9445
	-0.81024	82.4072	-84.2085		-0.81024	86.9342	-90.0904
	-0.8504	81.5753	-82.8291		-0.8504	87.049	-91.9354
	-0.89056	80.7626	-82.47		-0.89056	87.4577	-91.0255
	-0.93072	83.0707	-84.3241		-0.93072	89.5598	-91.8548
	-0.97088	84.2085	-81.3316		-0.97088	89.4356	-93.33
	-1.01104	82.8291	-83.4095		-1.01104	88.6534	-93.0627
	-1.0512	82.47	-82.8509		-1.0512	88.7912	-93.8679
	-1.09137	84.3241	-83.2192		-1.09137	89.7976	-93.5251
	-1.13153	81.3316	-83.0824		-1.13153	88.6831	-93.3802
	-1.17169	83.4095	-82.8153		-1.17169	88.7338	-91.7881
	-1.21185	82.8509	-84.3656		-1.21185	88.502	-92.3131
	-1.25201	83.2192	-85.9488		-1.25201	88.6613	-91.355
	-1.29217	83.0824	-83.648		-1.29217	88.2263	-90.6547
	-1.33233	82.8153	-80.7267		-1.33233	87.8193	-90.0724
	-1.37249	84.3656	-78.7816		-1.37249	89.3217	-90.9445
	-1.41265	85.9488	-81.4326		-1.41265	89.011	-91.355
	-1.45281	83.648	-83.9617		-1.45281	90.0046	-90.6547
	-1.49297	80.7267	-84.4985		-1.49297	91.0738	-90.0724
	-1.53313	78.7816	-79.6073		-1.53313	88.9474	-90.9445
	-1.57329	81.4326	-82.522		-1.57329	89.8543	-90.0904
	-1.61345	77.7946	-82.4072		-1.61345	89.5032	-91.9354
	-1.65361	75.4344	-81.5753		-1.65361	90.069	-91.355
	-1.69378	74.6674	-80.7626		-1.69378	91.1784	-90.6547
	-1.73394	75.3251	-83.0707		-1.73394	91.9593	-90.0724
	-1.7741	75.6281	-84.2085		-1.7741	92.5852	-90.9445
	-1.81426	74.7967	-82.8291		-1.81426	91.4714	-90.0904
	-1.85442	75.2704	-82.47		-1.85442	92.4522	-91.9354
	-1.89458	74.3292	-84.3241		-1.89458	91.2294	-91.0255
	-1.93474	75.6582	-81.3316		-1.93474	92.6837	-91.8548
	-1.9749	74.0101	-83.4095		-1.9749	91.7594	-93.33
	-2.01506	72.0316	-82.8509		-2.01506	92.6829	-93.0627
	-2.05522	76.8718	-83.2192		-2.05522	91.8792	-93.8679
	-2.09538	79.6697	-83.0824		-2.09538	90.5792	-93.5251
	-2.13554	79.2323	-82.8153		-2.13554	90.9928	-90.0904
	-2.1757	76.6599	-84.3656		-2.1757	89.8616	-91.9354
	-2.21586	83.5648	-85.9488		-2.21586	90.4537	-91.6717
	-2.25602	84.9599	-83.648		-2.25602	90.2447	-82.5453
	-2.29618	83.4351	-80.7267		-2.29618	86.0506	-91.1299
	-2.33635	82.9587	-78.7816		-2.33635	86.0942	-88.8223
	-2.37651	84.1042	-81.4326		-2.37651	86.7246	-89.069
	-2.41667	85.1871	-82.7772		-2.41667	87.8881	-82.0626
	-2.45683	84.1888	-82.9219		-2.45683	87.0417	-81.9259
	-2.49699	83.7482	-82.7667		-2.49699	88.1008	-81.4177
	-2.53715	79.4413	-83.9874		-2.53715	87.2902	-77.0952
	-2.57731	82.6956	-82.9778		-2.57731	88.2127	-79.1133
	-2.61747	81.6111	-83.9617		-2.61747	86.0655	-78.8885
	-2.65763	79.3914	-84.4985		-2.65763	85.364	-76.3377
	-2.69779	81.2714	-83.4295		-2.69779	85.4294	-75.3904
	-2.73795	83.8131	-82.7725		-2.73795	84.6736	-65.9
	-2.77811	84.0695	-82.9416		-2.77811	83.6367	-65.7779
	-2.81827	83.2773	-83.8752		-2.81827	84.0448	-53.7556
	-2.85843	85.682	-83.1081		-2.85843	82.7267	-46.6493
	-2.89859	86.5278	-82.534		-2.89859	84.0195	-28.3444
	-2.93876	88.9006	-82.7922		-2.93876	82.6541	-22.7072
	-2.97892	86.5781	-83.8941		-2.97892	81.9474	-21.253
	-3.01908	84.5597	-83.8663		-3.01908	81.7167	-19.6722
	-3.05924	85.0835	-84.0076		-3.05924	79.9872	-12.3415
	-3.0994	86.6043	-82.0288		-3.0994	79.7149	-4.60591
	-3.13956	90.584	-82.0328		-3.13956	79.9684	-3.08094
	-3.17972	89.3564	-82.2844		-3.17972	79.2912	30.253
	-3.21988	92.3017	-82.7725		-3.21988	81.0599	33.1984
	-3.26004	93.6804	-82.9416		-3.26004	75.4286	38.268
	-3.3002	91.2261	-83.8752		-3.3002	79.7926	44.3563
	-3.34036	91.7239	-65.4258		-3.34036	79.7435	56.8212
	-3.38052	91.8809	-57.9441		-3.38052	81.1806	67.966
	-3.42068	91.6775	-30.8911		-3.42068	80.2773	75.1761
	-3.46084	89.5897	11.1804		-3.46084	80.689	85.2982
	-3.501	88.4903	21.755		-3.501	82.3741	87.7748
	-3.54116	87.9708	28.3096		-3.54116	83.6419	84.8203
	-3.58133	87.7716	37.2435		-3.58133	83.1997	87.4606
	-3.62149	88.8502	46.0691		-3.62149	82.441	88.0428
	-3.66165	89.014	67.779		-3.66165	83.8232	87.8209
	-3.70181	87.5297	78.131		-3.70181	84.2932	88.0628
	-3.74197	86.0502	87.7736		-3.74197	84.4089	88.7825
	-3.78213	86.0674	75.1761		-3.78213	84.7837	87.2435
	-3.82229	84.9563	85.2982		-3.82229	85.4811	86.0691
	-3.86245	85.8359	87.7748		-3.86245	86.2208	87.779
	-3.90261	87.4672	88.0628		-3.90261	87.9753	88.131
	-3.94277	86.7002	88.7825		-3.94277	89.0611	87.7736
	-3.98293	87.6058	87.2435		-3.98293	90.6034	89.6865
	-4.02309	88.1663	86.0691		-4.02309	89.1547	83.6419
	-4.06325	88.6264	87.779		-4.06325	90.819	83.1997
	-4.10341	88.3706	88.131		-4.10341	91.2188	82.441
	-4.14357	87.6844	84.4089		-4.14357	90.5066	83.8232
	-4.18373	88.9328	84.7837		-4.18373	90.3132	84.2932
	-4.2239	87.9729	82.5422		-4.2239	86.7527	84.4089
	-4.26406	87.3992	82.5088		-4.26406	90.898	84.7837
	-4.30422	85.9174	83.021		-4.30422	91.6717	85.4811
	-4.34438	88.1673	83.4884		-4.34438	91.5453	90.7634
	-4.38454	87.3886	82.5088		-4.38454	91.1299	86.0012
	-4.4247	88.4535	83.021		-4.4247	88.8223	92.9109
	-4.46486	87.3726	83.4884		-4.46486	89.069	97.0753
	-4.50502	87.1469	83.1958		-4.50502	92.0626	97.03
	-4.54518	86.2905	83.6878		-4.54518	91.9259	94.1945
	-4.58534	85.7222	83.0728		-4.58534	91.4177	93.2018
	-4.6255	85.779	84.9232		-4.6255	87.0952	93.1673
	-4.66566	85.5744	78.5746		-4.66566	89.1133	94.1982
	-4.70582	87.4039	81.1974		-4.70582	88.8885	94.8919
	-4.74598	88.6695	82.5088		-4.74598	86.3377	94.5967
	-4.78614	88.1984	83.021		-4.78614	85.3904	94.6167
	-4.82631	89.004	83.4884		-4.82631	85.9	93.9334
	-4.86647	89.5253	83.1958		-4.86647	86.6347	92.8851
	-4.90663	91.6778	83.6878		-4.90663	84.9369	92.8057
	-4.94679	90.1555	83.0728		-4.94679	85.8347	93.3937
	-4.98695	90.511	84.6251		-4.98695	86.7521	92.0469
	-5.02711	90.0369	85.8479		-5.02711	87.2918	91.9372

## Sheet: Fig.2d
Fig.2d
	Force(nN)	Flexoelectric potential(V)
	600	2.388
	800	2.5446
	1000	2.6612

## Sheet: Fig.2f
Fig.2f
	Material	Thickness(nm)	Force per unit thickness(nN/nm)
	CIPS	192	17.8646
	HZO	10	45
	HAO	15	33.3333
	BFO	100	50
	BTO	4.8	156.25
	PZT	5	210
	CIPS(this work)	50	12
	TMO	23	26.087
	PTO	80	15
	BFO	10	300
	CIPS	22	136.36

## Sheet: Fig.3a Column chart
Fig.3a Column chart
	cumulative pulse duration (ms)	down-polarized(%)	up-polarized(%)
	0	0	100
	4	17.284	82.716
	8	19.615	80.385
	12	26.272	73.728
	16	43.758	56.242
	20	47.21	52.79
	24	54.576	45.424
	28	58.677	41.323
	32	60.04	39.96
	36	63.666	36.334
	40	69.13	30.87
	44	73.104	26.896
	48	77.277	22.723

## Sheet: Fig.4b
Fig.4b
		high resistance state	low resistance state
	Time(S)	Conductance(nS)
	1	0.03653
	2	0.03849
	3	0.03561
	4	0.03939
	5	0.03881
	6	0.04109
	7	0.03864
	8	0.04268
	9	0.04223
	--	--
	16	--	0.31641
	17	--	0.30662
	18	--	0.31283
	19	--	0.30981
	20	--	0.29868
	21	--	0.31543
	22	--	0.30829
	23	--	0.30627
	24	--	0.29856

## Sheet: Fig.4c output
Fig.4c output
	voltage(V)	Current(μA)
	0.2	-8.54e-09	0.19569	0.54946	1.08534
	0.19	5.4948e-07	0.17999	0.51571	1.02195
	0.18	9.60887e-08	0.1666	0.48445	0.95389
	0.17	-2.28e-06	0.15202	0.45246	0.8966
	0.16	8.4012e-07	0.14092	0.42274	0.83176
	0.15	-1.43e-06	0.12916	0.39463	0.77044
	0.14	-3.98e-06	0.11802	0.36565	0.70871
	0.13	-3.8e-06	0.10843	0.33783	0.65308
	0.12	-4.07e-06	0.10014	0.31123	0.59563
	0.11	-3.64e-06	0.09086	0.2849	0.53799
	0.1	-3.74e-06	0.08167	0.25867	0.48434
	0.09	-3.54e-06	0.07298	0.23275	0.43191
	0.08	-3.79e-06	0.06486	0.20702	0.37866
	0.07	-3.89e-06	0.05632	0.18187	0.32722
	0.06	-3.42e-06	0.04859	0.15647	0.27738
	0.05	-3.07e-06	0.04035	0.13107	0.22802
	0.04	-3.43e-06	0.03238	0.10551	0.18132
	0.03	-2.72e-06	0.02439	0.08012	0.13452
	0.02	-2.87e-06	0.01647	0.05381	0.08883
	0.01	-3.23e-06	0.00841	0.027	0.04422
	0	-3.02e-06	-1.81e-05	4.25183e-06	5.86725e-05
	-0.01	-2.76e-06	-0.00859	-0.02762	-0.04341
	-0.02	-3e-06	-0.0176	-0.05588	-0.08592
	-0.03	-2.61e-06	-0.0267	-0.08419	-0.12968
	-0.04	-2.26e-06	-0.03602	-0.11438	-0.17183
	-0.05	-3.31e-06	-0.04608	-0.14455	-0.21295
	-0.06	-2.66e-06	-0.05606	-0.17524	-0.25519
	-0.07	-2.86e-06	-0.06652	-0.20456	-0.29606
	-0.08	-3.21e-06	-0.07692	-0.2369	-0.33791
	-0.09	-2.87e-06	-0.08839	-0.26928	-0.3786
	-0.1	-2.75e-06	-0.10278	-0.30274	-0.42252
	-0.11	-2.72e-06	-0.11399	-0.33399	-0.46316
	-0.12	-3.16e-06	-0.12643	-0.3678	-0.50574
	-0.13	-2.75e-06	-0.13973	-0.40099	-0.54871
	-0.14	-2.75e-06	-0.15317	-0.43471	-0.59288
	-0.15	-2.5e-06	-0.16566	-0.46832	-0.63397
	-0.16	-1.92e-06	-0.18125	-0.5011	-0.67968
	-0.17	-2.8e-06	-0.19568	-0.53246	-0.72471
	-0.18	-3.28e-06	-0.20998	-0.56593	-0.77073
	-0.19	-2.71e-06	-0.22182	-0.59822	-0.81913
	-0.2	-2.25e-06	-0.23413	-0.62595	-0.86647

## Sheet: Fig.4c retention
Fig.4c retention
	Time(s)	Conductance(μS)
	1	2.61846e-05	0.9307	2.51078	4.84406
	2	3.14742e-05	0.93361	2.516	4.83744
	3	3.07185e-05	0.9375	2.51969	4.84346
	4	3.24624e-05	0.94037	2.52113	4.84278
	5	3.56013e-05	0.93505	2.50999	4.84367
	6	3.23461e-05	0.92607	2.51079	4.83659
	7	2.9556e-05	0.93133	2.50896	4.84059
	8	3.38575e-05	0.94369	2.52206	4.83984
	9	2.99629e-05	0.93493	2.5173	4.83721
	10	3.0486e-05	0.93944	2.51224	4.84281
	11	3.33924e-05	0.93519	2.51884	4.83508
	12	3.31599e-05	0.93082	2.52171	4.84416
	13	3.24623e-05	0.93772	2.51829	4.84072
	14	3.24624e-05	0.93525	2.52043	4.84238
	15	3.20555e-05	0.93412	2.51228	4.83629
	16	3.07186e-05	0.93641	2.52082	4.83996
	17	3.33343e-05	0.94209	2.52175	4.83718
	18	2.99629e-05	0.93854	2.51841	4.8432
	19	3.45549e-05	0.93851	2.52799	4.83581
	20	2.98466e-05	0.93561	2.52257	4.83783
	21	3.07767e-05	0.93418	2.51211	4.83741
	22	3.05441e-05	0.94226	2.51527	4.83768
	23	3.17648e-05	0.93132	2.52437	4.83674
	24	3.39156e-05	0.93195	2.50427	4.83688
	25	3.17648e-05	0.93399	2.51991	4.83817
	26	3.02535e-05	0.93834	2.525	4.83988
	27	3.20555e-05	0.93629	2.51589	4.8393
	28	3.595e-05	0.93214	2.50283	4.83569
	29	2.99628e-05	0.9349	2.50689	4.8427
	30	3.50199e-05	0.93246	2.50709	4.84099
	31	3.11254e-05	0.93631	2.50851	4.83956
	32	3.57757e-05	0.93653	2.51303	4.84361
	33	3.2753e-05	0.94169	2.51834	4.83772
	34	3.00792e-05	0.9418	2.51111	4.8361
	35	3.24043e-05	0.93705	2.51373	4.84446
	36	3.38574e-05	0.93186	2.52086	4.83568
	37	3.26949e-05	0.93838	2.51539	4.8406
	38	3.15323e-05	0.94391	2.51094	4.84346
	39	2.88003e-05	0.94319	2.51248	4.84442
	40	3.06023e-05	0.94779	2.51998	4.84477
	41	3.44968e-05	0.94227	2.51191	4.84467
	42	3.21136e-05	0.93713	2.51478	4.83639
	43	3.62988e-05	0.931	2.51878	4.84079
	44	3.24624e-05	0.9348	2.51602	4.84172
	45	3.11254e-05	0.93952	2.5174	4.84319
	46	3.22298e-05	0.9397	2.50329	4.83519
	47	3.51362e-05	0.93974	2.51025	4.84069
	48	3.04279e-05	0.93775	2.51128	4.84299
	49	3.35086e-05	0.935	2.51583	4.83699
	50	3.29274e-05	0.93493	2.51914	4.83767
	51	3.502e-05	0.93783	2.51257	4.83713
	52	3.24043e-05	0.92797	2.52172	4.84329
	53	2.99629e-05	0.92849	2.51894	4.8395
	54	2.97885e-05	0.93599	2.51753	4.84382
	55	2.92072e-05	0.93607	2.51401	4.84097
	56	3.15905e-05	0.93733	2.52006	4.83818
	57	3.25205e-05	0.93648	2.51856	4.84129
	58	3.26367e-05	0.92967	2.5182	4.84
	59	3.16486e-05	0.93451	2.51365	4.83517
	60	3.42643e-05	0.94078	2.50699	4.84132
	61	2.94398e-05	0.93682	2.511	4.83643
	62	3.28111e-05	0.9364	2.51057	4.83651
	63	3.65894e-05	0.93324	2.50901	4.84026
	64	3.47294e-05	0.94168	2.50346	4.8411
	65	3.24043e-05	0.94313	2.50493	4.84157
	66	3.00792e-05	0.92722	2.50703	4.83543
	67	2.80447e-05	0.93949	2.513	4.84344
	68	3.33343e-05	0.93319	2.50906	4.8377
	69	2.96723e-05	0.93583	2.51456	4.84056
	70	3.14742e-05	0.93838	2.51239	4.83684
	71	3.39155e-05	0.93761	2.51117	4.84178
	72	3.29855e-05	0.93955	2.51831	4.84227
	73	3.04279e-05	0.93646	2.5114	4.83969
	74	3.32762e-05	0.93588	2.52292	4.84082
	75	3.28693e-05	0.93997	2.51874	4.84291
	76	3.13579e-05	0.93325	2.52712	4.84363
	77	3.15323e-05	0.93456	2.51013	4.83749
	78	3.38574e-05	0.93431	2.51906	4.84299
	79	3.24042e-05	0.93686	2.51886	4.84201
	80	3.51943e-05	0.93276	2.51575	4.83522
	81	3.43806e-05	0.93108	2.52495	4.84282
	82	3.42643e-05	0.93008	2.52088	4.83665
	83	3.46711e-05	0.93583	2.51397	4.83884
	84	2.99047e-05	0.9384	2.51802	4.8383
	85	2.86259e-05	0.93719	2.52269	4.83822
	86	3.09511e-05	0.94039	2.52221	4.84409
	87	3.43225e-05	0.92857	2.51564	4.84458
	88	3.49037e-05	0.93716	2.52653	4.84032
	89	2.97304e-05	0.92768	2.52124	4.84171
	90	3.11254e-05	0.93107	2.52481	4.83757
	91	3.37412e-05	0.93552	2.53034	4.83925
	92	3.32761e-05	0.93461	2.52305	4.8386
	93	3.35668e-05	0.93843	2.51735	4.8398
	94	3.01954e-05	0.93738	2.53036	4.83741
	95	3.2288e-05	0.94157	2.52113	4.83505
	96	3.26948e-05	0.93823	2.53122	4.84248
	97	3.29855e-05	0.94142	2.51824	4.835
	98	3.15323e-05	0.94036	2.52947	4.84104
	99	3.56594e-05	0.93428	2.52037	4.8399
	100	3.15905e-05	0.93299	2.52824	4.83783
	101	2.93816e-05	0.93554	2.52069	4.84042
	102	3.1823e-05	0.93206	2.51955	4.83522
	103	3.2753e-05	0.93658	2.52864	4.84057
	104	3.22298e-05	0.94053	2.52214	4.8393
	105	2.87422e-05	0.92972	2.52218	4.8437
	106	3.25205e-05	0.94017	2.52372	4.83725
	107	2.9556e-05	0.9401	2.52116	4.83867
	108	2.97304e-05	0.94001	2.51204	4.84365
	109	2.85097e-05	0.94517	2.52144	4.83915
	110	2.97885e-05	0.93801	2.53446	4.83739
	111	3.53687e-05	0.93737	2.52797	4.84352
	112	2.79284e-05	0.94632	2.53036	4.83637
	113	3.06023e-05	0.93666	2.5221	4.84224
	114	3.24042e-05	0.9411	2.52663	4.83772
	115	3.31599e-05	0.93459	2.52196	4.84326
	116	3.24042e-05	0.93743	2.52245	4.83733
	117	3.46712e-05	0.94721	2.53038	4.83875
	118	3.12417e-05	0.94057	2.52866	4.83797
	119	3.56594e-05	0.94204	2.54074	4.8364
	120	3.43806e-05	0.94046	2.53038	4.84195
	121	3.45549e-05	0.94473	2.52426	4.83703
	122	3.13579e-05	0.93601	2.53253	4.84352
	123	3.07767e-05	0.94293	2.54149	4.83724
	124	3.2753e-05	0.93355	2.53491	4.84434
	125	3.08929e-05	0.9426	2.53491	4.83588
	126	3.22298e-05	0.92961	2.51516	4.83702
	127	2.88584e-05	0.94352	2.53081	4.83927
	128	2.90909e-05	0.94038	2.53531	4.83702
	129	2.6824e-05	0.93592	2.53677	4.83605
	130	2.74053e-05	0.93821	2.5318	4.83814
	131	3.10673e-05	0.94134	2.53244	4.84015
	132	3.46712e-05	0.93405	2.54375	4.83899
	133	3.21717e-05	0.93897	2.54788	4.83899
	134	3.2288e-05	0.93907	2.54307	4.83923
	135	3.12998e-05	0.93892	2.54036	4.84368
	136	3.42062e-05	0.93579	2.53006	4.84422
	137	3.32761e-05	0.93042	2.53456	4.84261
	138	3.17067e-05	0.93685	2.52087	4.83902
	139	3.0021e-05	0.93015	2.53168	4.84348
	140	3.44968e-05	0.939	2.52747	4.84234
	141	3.22879e-05	0.92356	2.52808	4.84103
	142	3.15323e-05	0.93551	2.52684	4.83603
	143	3.29274e-05	0.93209	2.52294	4.84097
	144	3.12417e-05	0.93298	2.52809	4.84312
	145	3.50199e-05	0.93547	2.53672	4.83959
	146	3.21136e-05	0.93819	2.52571	4.8365
	147	2.85929e-05	0.93742	2.52778	4.83618
	148	3.00993e-05	0.93315	2.52802	4.83666
	149	3.10395e-05	0.93638	2.52981	4.84326
	150	3.20941e-05	0.93648	2.52599	4.84406
	151	3.48478e-05	0.93479	2.52469	4.83662
	152	3.26503e-05	0.92801	2.53605	4.84397
	153	3.5327e-05	0.93315	2.52571	4.83842
	154	3.34848e-05	0.94487	2.52684	4.83955
	155	3.50114e-05	0.94791	2.53174	4.83548
	156	3.56717e-05	0.93539	2.5263	4.84121
	157	3.04699e-05	0.93508	2.53168	4.83745
	158	3.03035e-05	0.94081	2.52351	4.84192
	159	2.87332e-05	0.94124	2.51747	4.8383
	160	3.24966e-05	0.9416	2.51501	4.84344
	161	3.3136e-05	0.93284	2.52955	4.83676
	162	2.82642e-05	0.94154	2.53235	4.83681
	163	2.95136e-05	0.93607	2.53331	4.84168
	164	3.2963e-05	0.93998	2.53528	4.83558
	165	2.88394e-05	0.94322	2.53037	4.84288
	166	2.94592e-05	0.93855	2.5359	4.84001
	167	3.04273e-05	0.94867	2.53719	4.84426
	168	3.49637e-05	0.93939	2.53376	4.83757
	169	3.16254e-05	0.94072	2.5279	4.84033
	170	2.98811e-05	0.93886	2.53927	4.83782
	171	3.46278e-05	0.93576	2.51608	4.83907
	172	3.29114e-05	0.93669	2.52543	4.84126
	173	3.44998e-05	0.93516	2.53039	4.84358
	174	2.81985e-05	0.937	2.52787	4.83679
	175	3.39485e-05	0.93813	2.51974	4.84364
	176	3.55827e-05	0.94086	2.53783	4.83599
	177	3.61528e-05	0.93812	2.51167	4.84379
	178	3.0256e-05	0.93795	2.52276	4.83918
	179	3.53297e-05	0.93967	2.52786	4.84225
	180	3.14539e-05	0.93643	2.54082	4.84384
	181	2.83321e-05	0.93301	2.5315	4.84372
	182	3.10518e-05	0.93966	2.53783	4.83582
	183	3.2605e-05	0.92835	2.53288	4.84072
	184	3.10584e-05	0.93646	2.51836	4.83983
	185	2.81642e-05	0.93842	2.52742	4.8402
	186	3.20541e-05	0.9423	2.53079	4.84407
	187	3.3197e-05	0.93447	2.54049	4.83644
	188	3.61223e-05	0.93607	2.52672	4.83825
	189	3.5406e-05	0.9268	2.52736	4.83551
	190	3.21325e-05	0.9406	2.52248	4.84449
	191	3.13254e-05	0.93579	2.53801	4.83624
	192	3.03895e-05	0.93691	2.54875	4.83919
	193	3.45152e-05	0.93206	2.53964	4.84307
	194	3.40444e-05	0.93937	2.53863	4.84445
	195	3.32789e-05	0.93894	2.53788	4.83613
	196	2.96983e-05	0.93208	2.53642	4.84274
	197	3.19548e-05	0.93334	2.53501	4.83927
	198	3.48819e-05	0.92631	2.53226	4.83816
	199	2.84518e-05	0.9331	2.5291	4.84321
	200	2.86809e-05	0.9216	2.53259	4.83844
	201	3.28657e-05	0.93912	2.53714	4.8411
	202	3.36052e-05	0.93117	2.54194	4.83647
	203	3.0675e-05	0.93463	2.53905	4.84068
	204	2.94265e-05	0.92868	2.53262	4.84266
	205	3.59213e-05	0.93992	2.53945	4.84298
	206	3.47313e-05	0.93173	2.5382	4.83615
	207	2.98509e-05	0.94108	2.53478	4.83642
	208	3.39016e-05	0.94484	2.54703	4.8382
	209	3.49691e-05	0.93839	2.53756	4.83525
	210	2.91981e-05	0.93693	2.54162	4.83684
	211	3.0511e-05	0.94186	2.53726	4.84054
	212	3.49048e-05	0.93811	2.53955	4.84079
	213	2.80033e-05	0.94268	2.5481	4.84091
	214	3.33428e-05	0.94054	2.55122	4.84113
	215	2.84129e-05	0.9371	2.5504	4.83803
	216	3.01577e-05	0.94358	2.53639	4.84272
	217	3.15643e-05	0.93541	2.54553	4.83701
	218	3.09583e-05	0.94	2.53435	4.84305
	219	3.00968e-05	0.93057	2.53449	4.84066
	220	3.13147e-05	0.93645	2.54919	4.83551
	221	3.11662e-05	0.93401	2.52866	4.83646
	222	3.31836e-05	0.93809	2.54289	4.83704
	223	3.21504e-05	0.94344	2.53917	4.84352
	224	3.21682e-05	0.94157	2.53804	4.84359
	225	3.41555e-05	0.93905	2.5498	4.83953
	226	2.84153e-05	0.93677	2.55366	4.84178
	227	3.465e-05	0.93824	2.54582	4.84059
	228	3.37654e-05	0.94242	2.54947	4.84418
	229	3.47733e-05	0.94292	2.55361	4.84308
	230	3.43505e-05	0.94241	2.53798	4.83806
	231	3.42101e-05	0.93899	2.55605	4.84439
	232	3.33938e-05	0.93234	2.55574	4.83735
	233	3.19043e-05	0.93386	2.56196	4.83723
	234	2.95762e-05	0.93169	2.55873	4.8423
	235	3.48885e-05	0.92871	2.55679	4.83882
	236	2.86233e-05	0.92818	2.55004	4.8389
	237	3.15824e-05	0.92538	2.54628	4.84338
	238	2.99298e-05	0.93625	2.55661	4.83898
	239	2.91172e-05	0.92843	2.5496	4.83742
	240	3.06404e-05	0.92857	2.54483	4.84231
	241	2.9818e-05	0.93861	2.54078	4.8443
	242	3.41102e-05	0.92495	2.55319	4.83751
	243	3.4053e-05	0.93292	2.53847	4.83893
	244	2.96531e-05	0.93012	2.54444	4.84376
	245	3.6092e-05	0.9355	2.53849	4.8393
	246	3.41716e-05	0.9456	2.53766	4.83573
	247	3.62583e-05	0.93009	2.53857	4.84433
	248	3.22654e-05	0.92285	2.54007	4.83685
	249	2.94989e-05	0.93429	2.54521	4.84247
	250	3.23744e-05	0.93529	2.53956	4.83563
	251	3.23193e-05	0.93401	2.53818	4.83568
	252	3.39295e-05	0.93178	2.55563	4.84456
	253	2.81332e-05	0.93298	2.55332	4.84317
	254	3.56355e-05	0.93346	2.54617	4.83989
	255	3.31928e-05	0.92716	2.54451	4.84426
	256	2.95306e-05	0.92907	2.55342	4.84022
	257	3.19504e-05	0.92739	2.54749	4.84104
	258	3.49525e-05	0.93023	2.56242	4.84338
	259	3.36026e-05	0.93585	2.56255	4.84352
	260	2.7954e-05	0.9323	2.5582	4.83566
	261	3.3243e-05	0.92931	2.55199	4.84019
	262	3.6041e-05	0.93633	2.56174	4.83807
	263	3.30252e-05	0.93146	2.55997	4.8375
	264	3.13773e-05	0.93278	2.5527	4.84428
	265	3.58839e-05	0.93574	2.54996	4.83736
	266	3.20178e-05	0.93969	2.55614	4.8401
	267	2.88789e-05	0.93187	2.56097	4.84384
	268	3.34073e-05	0.93556	2.5496	4.83758
	269	2.91578e-05	0.93256	2.56313	4.83598
	270	3.45248e-05	0.93924	2.56464	4.83905
	271	2.96535e-05	0.93303	2.55861	4.83988
	272	3.58298e-05	0.93957	2.54474	4.83923
	273	3.43856e-05	0.92696	2.55797	4.84259
	274	3.50673e-05	0.9326	2.55669	4.83652
	275	3.60384e-05	0.92668	2.55335	4.83825
	276	3.08615e-05	0.94011	2.55417	4.84188
	277	2.94624e-05	0.93314	2.55829	4.83956
	278	2.90707e-05	0.93124	2.55787	4.84299
	279	2.79633e-05	0.9315	2.54613	4.83585
	280	3.55174e-05	0.93814	2.56359	4.83701
	281	3.02882e-05	0.93527	2.55819	4.8424
	282	2.98783e-05	0.92733	2.55352	4.84085
	283	3.25493e-05	0.92271	2.5549	4.84152
	284	3.32444e-05	0.93047	2.5649	4.84438
	285	3.2451e-05	0.93314	2.55301	4.83929
	286	2.98221e-05	0.94103	2.55171	4.83825
	287	3.10174e-05	0.93205	2.55552	4.83742
	288	3.23055e-05	0.9317	2.5683	4.83922
	289	3.46932e-05	0.93171	2.5511	4.83943
	290	3.30904e-05	0.92995	2.55444	4.83628
	291	2.82491e-05	0.92676	2.55054	4.84338
	292	3.30594e-05	0.9366	2.54785	4.83936
	293	3.02314e-05	0.9376	2.55328	4.84188
	294	2.9966e-05	0.93249	2.5557	4.83604
	295	3.26214e-05	0.9242	2.55426	4.83737
	296	2.92811e-05	0.93698	2.54648	4.83556
	297	3.31381e-05	0.92833	2.56147	4.83722
	298	3.45916e-05	0.92796	2.55555	4.83916
	299	3.15047e-05	0.93205	2.55603	4.8401
	300	3.1012e-05	0.93754	2.55211	4.83687
	301	3.54996e-05	0.93153	2.55938	4.83568
	302	2.80448e-05	0.93637	2.55356	4.83635
	303	3.35427e-05	0.9401	2.55786	4.84148
	304	3.37959e-05	0.92843	2.56128	4.84435
	305	3.3908e-05	0.92695	2.54625	4.83745
	306	2.87222e-05	0.92997	2.55878	4.84124
	307	3.44832e-05	0.92801	2.55375	4.84017
	308	3.2535e-05	0.93677	2.55414	4.83723
	309	3.59481e-05	0.93226	2.5586	4.84371
	310	2.9417e-05	0.9385	2.54749	4.84277
	311	3.40744e-05	0.93116	2.55176	4.83849
	312	3.34917e-05	0.92834	2.56221	4.83938
	313	3.49126e-05	0.92867	2.54387	4.84401
	314	3.59836e-05	0.93293	2.55891	4.83573
	315	3.10279e-05	0.92198	2.5599	4.83653
	316	3.5039e-05	0.92987	2.55619	4.84392
	317	3.5725e-05	0.9283	2.55452	4.83934
	318	3.54447e-05	0.93074	2.56417	4.84088
	319	3.04363e-05	0.93427	2.55654	4.84137
	320	2.98789e-05	0.9353	2.55839	4.8382
	321	3.15783e-05	0.93363	2.56031	4.83646
	322	3.39329e-05	0.93392	2.55762	4.83864
	323	3.06083e-05	0.9293	2.54103	4.84187
	324	3.10621e-05	0.93088	2.55622	4.84196
	325	2.87351e-05	0.93243	2.55497	4.83604
	326	3.22965e-05	0.93964	2.55697	4.83565
	327	2.84485e-05	0.93574	2.54883	4.84154
	328	3.25546e-05	0.93438	2.55361	4.84145
	329	3.01301e-05	0.93194	2.5559	4.84032
	330	2.98868e-05	0.93252	2.54452	4.83535
	331	3.2524e-05	0.93302	2.55134	4.84286
	332	3.03417e-05	0.93027	2.55934	4.83968
	333	3.13279e-05	0.93167	2.54764	4.83539
	334	3.40026e-05	0.93112	2.55281	4.83929
	335	2.85245e-05	0.92225	2.54163	4.84314
	336	2.99949e-05	0.93821	2.53988	4.84021
	337	3.57776e-05	0.93075	2.55572	4.84134
	338	3.42575e-05	0.92779	2.54644	4.83544
	339	3.00623e-05	0.92863	2.55876	4.83754
	340	3.49526e-05	0.92414	2.5481	4.84015
	341	3.49097e-05	0.92925	2.5498	4.84455
	342	3.27515e-05	0.93272	2.54328	4.83557
	343	3.54809e-05	0.92577	2.5501	4.84025
	344	3.03695e-05	0.92692	2.53979	4.83605
	345	3.26527e-05	0.93252	2.54736	4.8365
	346	3.05059e-05	0.92778	2.54933	4.84269
	347	3.36427e-05	0.93464	2.54747	4.84293
	348	3.59768e-05	0.93257	2.54183	4.84172
	349	3.05887e-05	0.92958	2.54656	4.84141
	350	3.03818e-05	0.92854	2.54472	4.83947
	351	3.12733e-05	0.922	2.5527	4.83794
	352	2.87363e-05	0.92796	2.54302	4.83828
	353	2.92285e-05	0.92821	2.54353	4.84211
	354	3.38954e-05	0.92945	2.53746	4.84101
	355	3.29861e-05	0.93776	2.54675	4.83749
	356	3.54424e-05	0.92767	2.54413	4.83733
	357	3.54347e-05	0.93221	2.55492	4.84105
	358	3.1393e-05	0.9296	2.54424	4.84298
	359	2.87326e-05	0.92563	2.54589	4.84087
	360	2.88243e-05	0.92567	2.54416	4.83683
	361	3.28501e-05	0.92307	2.55569	4.84386
	362	3.19815e-05	0.93288	2.55721	4.84332
	363	3.42925e-05	0.93366	2.55281	4.84359
	364	3.27208e-05	0.92254	2.56057	4.84293
	365	3.12719e-05	0.93394	2.54318	4.83968
	366	2.80458e-05	0.93824	2.56122	4.83888
	367	3.37313e-05	0.93506	2.56002	4.84333
	368	3.25136e-05	0.93157	2.54898	4.84285
	369	2.8082e-05	0.92919	2.55155	4.84266
	370	3.21133e-05	0.92356	2.56161	4.83546
	371	3.18297e-05	0.93003	2.55668	4.84225
	372	3.56454e-05	0.93348	2.55474	4.83822
	373	2.8947e-05	0.94092	2.5395	4.8396
	374	3.43276e-05	0.93085	2.54253	4.8403
	375	3.01268e-05	0.93451	2.5562	4.8374
	376	3.48767e-05	0.9268	2.56155	4.83552
	377	2.98538e-05	0.9233	2.5475	4.84273
	378	3.56726e-05	0.92768	2.55477	4.84133
	379	3.60698e-05	0.92458	2.55774	4.84094
	380	3.52539e-05	0.92912	2.55129	4.84127
	381	2.99242e-05	0.9321	2.54105	4.84095
	382	3.577e-05	0.93421	2.55298	4.84058
	383	3.42453e-05	0.93002	2.54902	4.83623
	384	3.0042e-05	0.93402	2.5441	4.83938
	385	2.79557e-05	0.93019	2.54513	4.83901
	386	3.54603e-05	0.92665	2.54229	4.84401
	387	3.32642e-05	0.92832	2.55479	4.84207
	388	2.91619e-05	0.93645	2.54867	4.8362
	389	3.28649e-05	0.93468	2.54604	4.84212
	390	3.19185e-05	0.93019	2.54026	4.84199
	391	3.4635e-05	0.93636	2.53934	4.83522
	392	3.33833e-05	0.93679	2.54426	4.83831
	393	3.47301e-05	0.92997	2.54649	4.83972
	394	3.52232e-05	0.92959	2.5462	4.84429
	395	3.42468e-05	0.93659	2.54971	4.83564
	396	3.02494e-05	0.93239	2.55735	4.83946
	397	2.85077e-05	0.93337	2.53934	4.83978
	398	2.89437e-05	0.93313	2.54835	4.84067
	399	3.55647e-05	0.92815	2.54281	4.84139
	400	3.47707e-05	0.92754	2.54969	4.84189
	401	3.19311e-05	0.92872	2.54447	4.83734
	402	3.42008e-05	0.92428	2.54884	4.84251
	403	3.49009e-05	0.9253	2.54873	4.8409
	404	3.10291e-05	0.92785	2.53701	4.83601
	405	3.06056e-05	0.92994	2.55368	4.84124
	406	2.91572e-05	0.92862	2.56354	4.84226
	407	3.06641e-05	0.93705	2.55711	4.83774
	408	3.25149e-05	0.93047	2.56302	4.83868
	409	2.83792e-05	0.93591	2.55343	4.84286
	410	3.06102e-05	0.93018	2.5601	4.83936
	411	3.09662e-05	0.92932	2.56183	4.8371
	412	3.58884e-05	0.9263	2.56619	4.83782
	413	3.35349e-05	0.92365	2.55901	4.83549
	414	2.80071e-05	0.92886	2.55222	4.83528
	415	3.59396e-05	0.91938	2.55355	4.84343
	416	3.17896e-05	0.93072	2.54256	4.84395
	417	3.61903e-05	0.92693	2.55645	4.83966
	418	3.56097e-05	0.92765	2.55428	4.83606
	419	2.8995e-05	0.92626	2.55083	4.84453
	420	3.36557e-05	0.9294	2.55366	4.83538
	421	3.16808e-05	0.92457	2.54573	4.84098
	422	3.49459e-05	0.92018	2.55058	4.83849
	423	2.96947e-05	0.92165	2.56106	4.84325
	424	2.98605e-05	0.92039	2.55728	4.83726
	425	2.89347e-05	0.93259	2.54831	4.84119
	426	2.87681e-05	0.92054	2.55536	4.83875
	427	2.79746e-05	0.92721	2.55437	4.84008
	428	3.13815e-05	0.9328	2.54946	4.83608
	429	3.58001e-05	0.92556	2.55107	4.83849
	430	2.8709e-05	0.93165	2.54084	4.84444
	431	3.11762e-05	0.92409	2.54841	4.84435
	432	3.02131e-05	0.92844	2.55231	4.83732
	433	3.51229e-05	0.9316	2.55274	4.83896
	434	3.41597e-05	0.92773	2.54286	4.83988
	435	3.04601e-05	0.9363	2.54095	4.84352
	436	2.80801e-05	0.93294	2.54504	4.83922
	437	3.22059e-05	0.93573	2.54705	4.83811
	438	3.53924e-05	0.93766	2.54175	4.84286
	439	3.32265e-05	0.926	2.55004	4.84202
	440	3.13084e-05	0.92641	2.54924	4.84307
	441	2.80102e-05	0.92152	2.53887	4.83954
	442	3.45382e-05	0.92795	2.5449	4.83667
	443	3.325e-05	0.92193	2.55102	4.84255
	444	3.51e-05	0.93133	2.54481	4.83689
	445	2.81676e-05	0.92385	2.55957	4.84452
	446	3.44689e-05	0.92628	2.55725	4.83617
	447	3.01845e-05	0.93662	2.55024	4.83576
	448	3.02072e-05	0.92671	2.54941	4.83829
	449	3.12305e-05	0.93043	2.56387	4.84421
	450	3.47118e-05	0.93878	2.55457	4.83876
	451	3.21647e-05	0.93167	2.55057	4.84146
	452	3.24404e-05	0.93375	2.55546	4.83809
	453	3.22627e-05	0.93297	2.55124	4.83876
	454	3.61613e-05	0.92974	2.53283	4.84327
	455	3.56237e-05	0.9318	2.54797	4.84412
	456	2.93527e-05	0.9266	2.55716	4.84356
	457	3.30408e-05	0.93542	2.54447	4.8435
	458	3.16531e-05	0.9296	2.56063	4.83534
	459	3.17028e-05	0.93768	2.5536	4.83856
	460	3.53756e-05	0.93414	2.55514	4.84141
	461	3.5596e-05	0.94093	2.55137	4.83869
	462	3.02152e-05	0.93004	2.55408	4.83604
	463	3.38722e-05	0.93671	2.55252	4.84255
	464	3.27067e-05	0.93302	2.56169	4.83715
	465	3.01371e-05	0.93364	2.56234	4.8388
	466	3.26797e-05	0.93712	2.56324	4.83956
	467	3.46855e-05	0.9342	2.56222	4.84086
	468	3.43293e-05	0.93014	2.56041	4.83696
	469	3.32384e-05	0.92714	2.56137	4.84391
	470	3.00397e-05	0.93582	2.56063	4.84036
	471	3.19055e-05	0.93534	2.55625	4.83826
	472	3.34031e-05	0.93675	2.55631	4.83771
	473	3.41818e-05	0.94194	2.54811	4.83943
	474	3.04734e-05	0.93841	2.54953	4.8396
	475	3.49149e-05	0.93596	2.55692	4.83759
	476	3.15427e-05	0.934	2.56663	4.84411
	477	3.01426e-05	0.93258	2.5572	4.83555
	478	3.37395e-05	0.92842	2.54684	4.83942
	479	3.2274e-05	0.93591	2.55708	4.84323
	480	3.54025e-05	0.93726	2.54828	4.83917
	481	2.93713e-05	0.93024	2.54298	4.84188
	482	2.82633e-05	0.94234	2.55023	4.84363
	483	3.54714e-05	0.94148	2.54348	4.84076
	484	3.26641e-05	0.93213	2.56157	4.83532
	485	3.2201e-05	0.93353	2.55643	4.84232
	486	3.62385e-05	0.92994	2.56873	4.8415
	487	2.99364e-05	0.93007	2.55482	4.83876
	488	3.21771e-05	0.93111	2.55722	4.83609
	489	2.86284e-05	0.93577	2.55158	4.84258
	490	3.48875e-05	0.93402	2.56499	4.83906
	491	3.22518e-05	0.92644	2.55201	4.83691
	492	3.56716e-05	0.93437	2.57156	4.83853
	493	3.47132e-05	0.93329	2.56041	4.84417
	494	3.15681e-05	0.9375	2.55948	4.83999
	495	3.57994e-05	0.93572	2.5783	4.83815
	496	3.00237e-05	0.9299	2.56569	4.83941
	497	3.03609e-05	0.94581	2.55143	4.84073
	498	3.34972e-05	0.93655	2.55225	4.84273
	499	3.20905e-05	0.93994	2.5624	4.84315
	500	3.21719e-05	0.93872	2.55728	4.83949
	501	3.01793e-05	0.93865	2.55751	4.84358
	502	2.96917e-05	0.93741	2.55354	4.84189
	503	3.25097e-05	0.94346	2.55954	4.84213
	504	3.16873e-05	0.93116	2.54765	4.84104
	505	3.3705e-05	0.93565	2.55789	4.84246
	506	3.12203e-05	0.95171	2.5514	4.83667
	507	3.08127e-05	0.94782	2.54145	4.8389
	508	2.89256e-05	0.93724	2.55697	4.83638
	509	3.44609e-05	0.93778	2.55825	4.83946
	510	3.41923e-05	0.94027	2.55985	4.84445
	511	3.00348e-05	0.93806	2.54685	4.84187
	512	2.86057e-05	0.93706	2.55839	4.84185
	513	3.22544e-05	0.93475	2.55373	4.84139
	514	3.39797e-05	0.94257	2.56108	4.8434
	515	3.3322e-05	0.94024	2.56125	4.83944
	516	3.60726e-05	0.93473	2.55243	4.84394
	517	3.41282e-05	0.94374	2.56414	4.84077
	518	3.46009e-05	0.93396	2.56153	4.83988
	519	2.97519e-05	0.93467	2.56669	4.84277
	520	2.85233e-05	0.93605	2.55573	4.8438
	521	3.1476e-05	0.93613	2.56192	4.84061
	522	2.87902e-05	0.9385	2.56622	4.8354
	523	2.89856e-05	0.94378	2.55308	4.83861
	524	3.28154e-05	0.94685	2.55147	4.83759
	525	3.43101e-05	0.93479	2.55373	4.84415
	526	3.41072e-05	0.93128	2.54408	4.83874
	527	3.46373e-05	0.94278	2.5554	4.84407
	528	3.35962e-05	0.93493	2.56367	4.83533
	529	3.09415e-05	0.93207	2.56522	4.84029
	530	3.26786e-05	0.9302	2.55444	4.83782
	531	3.31816e-05	0.93533	2.55314	4.83872
	532	3.00047e-05	0.93502	2.55824	4.84418
	533	3.08045e-05	0.92341	2.56054	4.83654
	534	3.29399e-05	0.94061	2.5521	4.83797
	535	3.61603e-05	0.93749	2.5557	4.83615
	536	2.80436e-05	0.94581	2.54254	4.84071
	537	3.40735e-05	0.9371	2.56857	4.83776
	538	3.20845e-05	0.93334	2.55962	4.8361
	539	3.57838e-05	0.92858	2.55155	4.83527
	540	2.92161e-05	0.94093	2.5553	4.84231
	541	3.11373e-05	0.94407	2.55715	4.83948
	542	3.11964e-05	0.9323	2.5601	4.83835
	543	2.9603e-05	0.94011	2.5583	4.84254
	544	3.41766e-05	0.93243	2.55134	4.83567
	545	3.54203e-05	0.92494	2.55748	4.84206
	546	3.19512e-05	0.93622	2.55393	4.84069
	547	3.10651e-05	0.94244	2.56001	4.83819
	548	2.87708e-05	0.93312	2.55813	4.8381
	549	3.1005e-05	0.94219	2.55576	4.83703
	550	3.59549e-05	0.94241	2.55559	4.83658
	551	3.12782e-05	0.94111	2.56485	4.84358
	552	3.13556e-05	0.93979	2.55219	4.83683
	553	3.62984e-05	0.92847	2.56494	4.84412
	554	3.33262e-05	0.93796	2.56191	4.84149
	555	3.5373e-05	0.94165	2.56169	4.83741
	556	3.1899e-05	0.93545	2.55417	4.84175
	557	3.16334e-05	0.94265	2.57396	4.8412
	558	3.27525e-05	0.93965	2.57392	4.84181
	559	3.02335e-05	0.94469	2.55939	4.84184
	560	3.37393e-05	0.93881	2.55645	4.84247
	561	3.43265e-05	0.9347	2.54699	4.84067
	562	2.98995e-05	0.94169	2.56558	4.83767
	563	2.8081e-05	0.94351	2.55951	4.84413
	564	3.0359e-05	0.94506	2.55843	4.84162
	565	3.00057e-05	0.93904	2.55771	4.8357
	566	3.3623e-05	0.93218	2.55856	4.83987
	567	3.19381e-05	0.94146	2.55697	4.8381
	568	3.37075e-05	0.94121	2.55986	4.83848
	569	3.4829e-05	0.94726	2.55493	4.84122
	570	2.91566e-05	0.94605	2.56133	4.83991
	571	3.16865e-05	0.94087	2.55644	4.84209
	572	2.87209e-05	0.93196	2.55703	4.8373
	573	3.51002e-05	0.93382	2.5715	4.83967
	574	3.32553e-05	0.94346	2.56856	4.84205
	575	3.14014e-05	0.93474	2.57318	4.83665
	576	3.40185e-05	0.93552	2.57493	4.84279
	577	3.22854e-05	0.94232	2.56521	4.84424
	578	3.36151e-05	0.92872	2.56669	4.84451
	579	3.2601e-05	0.93186	2.56498	4.83925
	580	3.51961e-05	0.93356	2.56084	4.83759
	581	3.61686e-05	0.93196	2.55448	4.84066
	582	3.0261e-05	0.93732	2.56121	4.83905
	583	3.0673e-05	0.93591	2.56013	4.8359
	584	3.0479e-05	0.93909	2.55426	4.84016
	585	2.88127e-05	0.9382	2.56	4.84425
	586	3.57377e-05	0.92695	2.55991	4.84259
	587	2.8839e-05	0.93654	2.548	4.83786
	588	3.54163e-05	0.93156	2.55412	4.84017
	589	3.05041e-05	0.93367	2.5445	4.83545
	590	3.57912e-05	0.93502	2.5547	4.8378
	591	3.45392e-05	0.93303	2.5428	4.83758
	592	3.5041e-05	0.93336	2.56281	4.83588
	593	3.22004e-05	0.94262	2.56822	4.84374
	594	3.56343e-05	0.93968	2.5533	4.84409
	595	3.49245e-05	0.93627	2.55571	4.83948
	596	3.42164e-05	0.93266	2.55584	4.83894
	597	3.62495e-05	0.93857	2.55318	4.84285
	598	3.296e-05	0.9385	2.5492	4.83535
	599	3.45787e-05	0.93362	2.55746	4.83559
	600	3.03962e-05	0.93013	2.5382	4.84122
	601	3.1547e-05	0.9344	2.56065	4.83935
	602	3.0355e-05	0.93256	2.56071	4.83779
	603	3.51538e-05	0.93668	2.55001	4.84363
	604	2.89903e-05	0.94703	2.54328	4.84409
	605	3.41677e-05	0.94154	2.55199	4.83847
	606	3.20346e-05	0.94349	2.54372	4.83548
	607	3.13306e-05	0.94568	2.54628	4.8395
	608	3.36661e-05	0.93688	2.54923	4.84234
	609	2.96513e-05	0.93931	2.55399	4.83621
	610	3.21499e-05	0.93516	2.54679	4.84207
	611	2.95347e-05	0.94435	2.54318	4.84208
	612	3.60102e-05	0.93355	2.55926	4.84064
	613	3.55987e-05	0.93764	2.55444	4.83841
	614	3.07382e-05	0.9296	2.55301	4.84168
	615	3.01338e-05	0.93684	2.55536	4.83895
	616	2.9445e-05	0.93511	2.556	4.84372
	617	3.19067e-05	0.9299	2.55975	4.83924
	618	2.79306e-05	0.92998	2.54529	4.84455
	619	3.13423e-05	0.93822	2.54373	4.83778
	620	2.80824e-05	0.93311	2.5564	4.83525
	621	3.31112e-05	0.93458	2.5656	4.83738
	622	3.19054e-05	0.94034	2.562	4.83985
	623	2.9142e-05	0.92988	2.56027	4.83732
	624	3.50563e-05	0.93899	2.55865	4.84094
	625	3.60881e-05	0.93158	2.56004	4.84087
	626	3.51345e-05	0.94167	2.55573	4.84063
	627	2.81649e-05	0.93311	2.54776	4.83636
	628	3.32639e-05	0.92723	2.54205	4.84366
	629	3.44592e-05	0.92659	2.55665	4.84358
	630	3.1634e-05	0.93706	2.55219	4.84099
	631	2.8691e-05	0.94106	2.55336	4.84354
	632	3.35448e-05	0.93951	2.55507	4.83967
	633	3.0653e-05	0.9428	2.5518	4.83807
	634	3.22374e-05	0.93596	2.55275	4.84042
	635	3.49421e-05	0.9306	2.55185	4.83811
	636	3.38655e-05	0.92882	2.54016	4.83768
	637	3.09415e-05	0.93052	2.55334	4.8373
	638	3.34669e-05	0.92854	2.55379	4.83528
	639	3.06448e-05	0.93563	2.55109	4.84426
	640	3.22333e-05	0.94119	2.56187	4.83874
	641	2.92025e-05	0.93999	2.55278	4.83685
	642	3.32417e-05	0.94299	2.55449	4.83665
	643	3.41293e-05	0.94284	2.54931	4.83527
	644	3.56426e-05	0.93999	2.56063	4.83725
	645	2.8035e-05	0.93762	2.54256	4.83942
	646	3.3414e-05	0.94006	2.55714	4.84263
	647	3.03116e-05	0.94039	2.53967	4.83906
	648	2.84937e-05	0.92415	2.55081	4.83646
	649	3.17113e-05	0.94026	2.53729	4.84178
	650	3.56387e-05	0.94536	2.54794	4.8364
	651	3.40418e-05	0.93912	2.55871	4.84283
	652	3.32414e-05	0.93216	2.55067	4.84186
	653	2.97078e-05	0.93459	2.54217	4.84122
	654	3.21053e-05	0.94652	2.54865	4.84127
	655	3.46139e-05	0.93934	2.55315	4.84349
	656	2.89567e-05	0.93023	2.55284	4.84147
	657	3.13523e-05	0.93966	2.53695	4.84097
	658	2.99711e-05	0.94116	2.54967	4.84143
	659	2.88051e-05	0.94655	2.55537	4.84287
	660	2.84166e-05	0.93945	2.54212	4.84172
	661	3.28061e-05	0.94023	2.55023	4.83682
	662	3.44939e-05	0.94473	2.55071	4.8394
	663	3.32485e-05	0.94005	2.55063	4.8377
	664	3.27255e-05	0.95588	2.55339	4.84094
	665	3.57914e-05	0.94917	2.54563	4.84073
	666	2.9315e-05	0.94539	2.54758	4.83915
	667	3.12601e-05	0.94354	2.55675	4.84226
	668	3.54374e-05	0.94383	2.54179	4.83663
	669	3.48649e-05	0.94793	2.53839	4.83582
	670	3.26471e-05	0.9394	2.54331	4.83648
	671	3.60072e-05	0.9512	2.54019	4.83836
	672	3.05238e-05	0.94444	2.54975	4.83921
	673	2.95704e-05	0.94275	2.55295	4.83981
	674	3.09997e-05	0.94485	2.54952	4.83806
	675	3.59193e-05	0.93198	2.54656	4.8433
	676	3.29185e-05	0.94675	2.54504	4.83942
	677	3.56601e-05	0.9354	2.53791	4.84444
	678	3.45295e-05	0.93985	2.54531	4.84256
	679	3.62077e-05	0.93305	2.54896	4.84088
	680	3.60696e-05	0.93355	2.55067	4.84329
	681	2.97195e-05	0.93986	2.55298	4.8419
	682	3.23897e-05	0.94837	2.54502	4.83741
	683	3.47942e-05	0.93393	2.56133	4.83716
	684	3.39476e-05	0.93953	2.5416	4.83578
	685	3.61278e-05	0.94298	2.54702	4.83708
	686	2.98201e-05	0.93734	2.53761	4.83755
	687	2.86676e-05	0.9401	2.54351	4.83875
	688	3.12309e-05	0.93912	2.55332	4.84372
	689	3.05178e-05	0.94122	2.54735	4.8433
	690	3.60955e-05	0.93928	2.54118	4.83798
	691	2.99005e-05	0.9359	2.54506	4.84013
	692	3.47931e-05	0.94937	2.53221	4.83668
	693	3.22046e-05	0.94635	2.53849	4.84398
	694	3.35148e-05	0.93855	2.53351	4.84081
	695	3.57623e-05	0.93508	2.54239	4.83737
	696	3.59103e-05	0.9408	2.54907	4.84209
	697	3.08335e-05	0.94102	2.54475	4.83915
	698	3.03827e-05	0.93543	2.54798	4.83767
	699	3.4201e-05	0.94717	2.55095	4.83933
	700	3.4216e-05	0.93895	2.53852	4.83993
	701	2.8176e-05	0.94685	2.54506	4.83715
	702	2.91704e-05	0.94528	2.5371	4.83912
	703	3.62901e-05	0.95359	2.53916	4.83838
	704	3.05654e-05	0.946	2.54891	4.84361
	705	2.82909e-05	0.94517	2.54148	4.83656
	706	3.58915e-05	0.94166	2.55126	4.84035
	707	3.37527e-05	0.9383	2.54851	4.84456
	708	3.08754e-05	0.93867	2.54513	4.84125
	709	3.48246e-05	0.9395	2.55524	4.83855
	710	2.84279e-05	0.9416	2.54571	4.84099
	711	2.87826e-05	0.94383	2.55115	4.83826
	712	2.84108e-05	0.93965	2.54047	4.84309
	713	3.59553e-05	0.94659	2.52986	4.8359
	714	2.92647e-05	0.94555	2.54935	4.84311
	715	3.47563e-05	0.95114	2.54297	4.84132
	716	3.53003e-05	0.94219	2.53466	4.83602
	717	3.23734e-05	0.94412	2.54066	4.8402
	718	2.82837e-05	0.93776	2.54753	4.8442
	719	3.44034e-05	0.9502	2.54073	4.83852
	720	3.45411e-05	0.93721	2.54428	4.8399
	721	3.08504e-05	0.94695	2.54441	4.83831
	722	3.53246e-05	0.94044	2.53758	4.84135
	723	3.0374e-05	0.93593	2.5312	4.83856
	724	3.52382e-05	0.93553	2.52548	4.83645
	725	2.99661e-05	0.94504	2.54236	4.84128
	726	2.87461e-05	0.9479	2.54359	4.84404
	727	3.06788e-05	0.94978	2.53318	4.84056
	728	3.55661e-05	0.94353	2.54753	4.84073
	729	2.98353e-05	0.9479	2.53961	4.84192
	730	2.79974e-05	0.94494	2.5618	4.84433
	731	3.08246e-05	0.94542	2.54479	4.83836
	732	3.34893e-05	0.94459	2.53836	4.84193
	733	3.57925e-05	0.94867	2.53945	4.83863
	734	3.45236e-05	0.95049	2.53539	4.8433
	735	3.44062e-05	0.95364	2.53303	4.8369
	736	3.16863e-05	0.94873	2.535	4.83757
	737	2.92496e-05	0.94226	2.53559	4.83827
	738	3.49874e-05	0.94362	2.5373	4.84309
	739	3.36496e-05	0.9435	2.55553	4.8429
	740	2.90534e-05	0.95059	2.55211	4.83769
	741	3.25562e-05	0.95049	2.54692	4.84441
	742	3.54483e-05	0.94646	2.55661	4.83714
	743	3.26887e-05	0.95086	2.54122	4.83914
	744	2.84355e-05	0.94579	2.54555	4.84354
	745	2.81918e-05	0.94173	2.54109	4.83735
	746	3.6043e-05	0.95166	2.53372	4.83662
	747	3.55435e-05	0.94554	2.52343	4.844
	748	3.52909e-05	0.94054	2.53974	4.83852
	749	3.57225e-05	0.94736	2.52828	4.83559
	750	3.19974e-05	0.94925	2.53701	4.83755
	751	2.94729e-05	0.95166	2.5424	4.84302
	752	3.04294e-05	0.95089	2.54562	4.83666
	753	3.13959e-05	0.94849	2.54407	4.83944
	754	3.33456e-05	0.95849	2.54936	4.84184
	755	2.85958e-05	0.95782	2.54927	4.83671
	756	2.79348e-05	0.95602	2.54576	4.84229
	757	3.47601e-05	0.94452	2.54169	4.8397
	758	3.17651e-05	0.95099	2.54797	4.83995
	759	3.0247e-05	0.95846	2.54714	4.83794
	760	3.47211e-05	0.95318	2.55203	4.83613
	761	3.0698e-05	0.95799	2.54863	4.84269
	762	3.48958e-05	0.95861	2.53671	4.83854
	763	3.45446e-05	0.95609	2.54544	4.84048
	764	2.965e-05	0.95462	2.55315	4.83748
	765	3.52803e-05	0.95187	2.54822	4.83992
	766	3.19207e-05	0.96468	2.54978	4.84023
	767	3.30499e-05	0.95884	2.54767	4.84354
	768	3.27752e-05	0.95213	2.54086	4.83721
	769	2.8928e-05	0.94858	2.54617	4.83982
	770	3.12624e-05	0.95351	2.54438	4.84033
	771	3.58975e-05	0.94808	2.54007	4.84285
	772	3.21727e-05	0.957	2.54989	4.83869
	773	3.57387e-05	0.96349	2.53423	4.83587
	774	2.80582e-05	0.96201	2.54451	4.83987
	775	3.34287e-05	0.9606	2.55522	4.84436
	776	3.31277e-05	0.95824	2.54179	4.84166
	777	3.52979e-05	0.96049	2.54137	4.84331
	778	3.53569e-05	0.95629	2.53977	4.83927
	779	3.23881e-05	0.95886	2.54416	4.83985
	780	2.92523e-05	0.96464	2.54605	4.8421
	781	3.09067e-05	0.95494	2.53711	4.83793
	782	3.53636e-05	0.95655	2.54832	4.83627
	783	3.41696e-05	0.96133	2.55061	4.84388
	784	3.02652e-05	0.95947	2.55364	4.84167
	785	2.80905e-05	0.95701	2.55894	4.83634
	786	3.4173e-05	0.95259	2.55479	4.83861
	787	2.91159e-05	0.95737	2.55163	4.83531
	788	3.4342e-05	0.95385	2.54869	4.83818
	789	3.48663e-05	0.96463	2.53852	4.84321
	790	3.1881e-05	0.95458	2.5444	4.8403
	791	3.36794e-05	0.95047	2.55059	4.84377
	792	3.42645e-05	0.94562	2.53335	4.83519
	793	3.5453e-05	0.95722	2.55153	4.83658
	794	3.36357e-05	0.95421	2.54652	4.83959
	795	3.11964e-05	0.95371	2.5329	4.84126
	796	3.56875e-05	0.9572	2.5416	4.83869
	797	3.16025e-05	0.96068	2.53897	4.83533
	798	2.95702e-05	0.94837	2.54439	4.83634
	799	2.94431e-05	0.95581	2.53983	4.83639
	800	3.58071e-05	0.96436	2.53941	4.83998
	801	3.20672e-05	0.95685	2.53935	4.84107
	802	3.09276e-05	0.95444	2.54298	4.83935
	803	3.51735e-05	0.96151	2.51826	4.83655
	804	3.03825e-05	0.95862	2.53307	4.84308
	805	2.91104e-05	0.95998	2.5312	4.84328
	806	3.37156e-05	0.96085	2.539	4.83843
	807	3.4094e-05	0.96199	2.53385	4.83782
	808	3.33128e-05	0.96736	2.54156	4.84185
	809	3.23164e-05	0.9604	2.53481	4.83568
	810	3.03523e-05	0.95468	2.53975	4.83729
	811	2.96901e-05	0.95902	2.53044	4.83881
	812	2.79436e-05	0.95604	2.52388	4.8372
	813	2.96379e-05	0.95631	2.54087	4.83681
	814	3.18797e-05	0.95212	2.53267	4.83851
	815	3.60567e-05	0.95995	2.52883	4.83561
	816	3.5023e-05	0.95275	2.53935	4.83928
	817	2.93535e-05	0.95848	2.53154	4.84046
	818	3.13388e-05	0.96483	2.52504	4.84454
	819	3.48488e-05	0.96157	2.53679	4.84431
	820	2.88075e-05	0.96047	2.53266	4.84018
	821	3.52703e-05	0.96592	2.5401	4.84077
	822	3.30874e-05	0.95821	2.53381	4.83763
	823	2.91532e-05	0.96033	2.54228	4.84005
	824	3.35896e-05	0.9534	2.52816	4.84082
	825	3.22713e-05	0.96823	2.53203	4.83916
	826	3.05871e-05	0.97081	2.53885	4.83784
	827	3.33171e-05	0.95521	2.53669	4.83609
	828	2.92537e-05	0.95435	2.54279	4.84034
	829	3.21973e-05	0.9518	2.53333	4.83826
	830	3.45804e-05	0.95913	2.54799	4.83887
	831	3.02781e-05	0.95993	2.53334	4.84145
	832	3.33229e-05	0.95774	2.54703	4.83804
	833	2.85671e-05	0.95419	2.53434	4.83996
	834	3.04461e-05	0.95819	2.53812	4.83619
	835	3.35351e-05	0.96485	2.52425	4.83957
	836	3.2873e-05	0.95505	2.53241	4.8396
	837	2.868e-05	0.96376	2.54235	4.84075
	838	3.62507e-05	0.94989	2.53999	4.83987
	839	3.20316e-05	0.95129	2.53086	4.83824
	840	3.12847e-05	0.95935	2.53725	4.83805
	841	3.10802e-05	0.94379	2.5338	4.84457
	842	3.32439e-05	0.95694	2.52622	4.84091
	843	2.96152e-05	0.96242	2.52387	4.84147
	844	3.21382e-05	0.95961	2.51525	4.84038
	845	2.97862e-05	0.95822	2.51244	4.8422
	846	3.03862e-05	0.95359	2.53224	4.84033
	847	3.16839e-05	0.95972	2.52432	4.83882
	848	3.04952e-05	0.96303	2.51666	4.83737
	849	3.51447e-05	0.9571	2.53006	4.83699
	850	3.21327e-05	0.96549	2.5144	4.84134
	851	3.31503e-05	0.95435	2.52746	4.8379
	852	3.06159e-05	0.95803	2.51915	4.84052
	853	3.49267e-05	0.95289	2.53142	4.8428
	854	2.87782e-05	0.95641	2.53401	4.84451
	855	3.19937e-05	0.96024	2.53888	4.84321
	856	3.39594e-05	0.95412	2.53237	4.83656
	857	3.37476e-05	0.95482	2.54209	4.8416
	858	3.05531e-05	0.95677	2.52466	4.8408
	859	3.47664e-05	0.95027	2.54809	4.84198
	860	3.05538e-05	0.96344	2.52871	4.84288
	861	3.44665e-05	0.95613	2.53136	4.8433
	862	3.30972e-05	0.95397	2.53896	4.83563
	863	3.34753e-05	0.96083	2.52777	4.84274
	864	3.53742e-05	0.95834	2.52729	4.83657
	865	3.02317e-05	0.95136	2.53481	4.84389
	866	3.0385e-05	0.95826	2.53073	4.83552
	867	3.41651e-05	0.95174	2.54245	4.83572
	868	3.52266e-05	0.96412	2.53163	4.83713
	869	2.85192e-05	0.96169	2.52546	4.84063
	870	2.99871e-05	0.95068	2.54362	4.84441
	871	2.9365e-05	0.95182	2.52399	4.84396
	872	3.07292e-05	0.95605	2.52806	4.83983
	873	3.25188e-05	0.93462	2.52939	4.84234
	874	2.90751e-05	0.95617	2.53345	4.84218
	875	2.7941e-05	0.95527	2.52609	4.84376
	876	2.95143e-05	0.9583	2.53255	4.83815
	877	3.57381e-05	0.95498	2.52839	4.84302
	878	3.47075e-05	0.9582	2.52642	4.84164
	879	2.89412e-05	0.95486	2.53588	4.8352
	880	3.23971e-05	0.95064	2.54013	4.83867
	881	3.35673e-05	0.95483	2.5345	4.83929
	882	3.50177e-05	0.95366	2.5287	4.83858
	883	3.35156e-05	0.96058	2.53219	4.83862
	884	3.27222e-05	0.95956	2.51678	4.83718
	885	3.43294e-05	0.95327	2.5226	4.8431
	886	3.5147e-05	0.95328	2.51703	4.83621
	887	3.5011e-05	0.95574	2.52534	4.83999
	888	3.23772e-05	0.94886	2.52023	4.83819
	889	3.62554e-05	0.96027	2.52779	4.83836
	890	3.09273e-05	0.95785	2.52285	4.8367
	891	3.45546e-05	0.95723	2.53234	4.8396
	892	3.18864e-05	0.95493	2.5269	4.84433
	893	3.55867e-05	0.95072	2.53619	4.84159
	894	3.41582e-05	0.94604	2.52169	4.8439
	895	2.86181e-05	0.94008	2.5208	4.83677
	896	3.03392e-05	0.95218	2.53382	4.83886
	897	3.29173e-05	0.95691	2.52295	4.83707
	898	2.92088e-05	0.95367	2.53376	4.844
	899	2.8988e-05	0.94983	2.53281	4.8357
	900	2.88759e-05	0.94817	2.52363	4.83585
	901	2.80901e-05	0.9504	2.53572	4.84277
	902	3.35072e-05	0.94897	2.52847	4.83708
	903	2.82302e-05	0.95309	2.52784	4.836
	904	3.12173e-05	0.95131	2.52268	4.84224
	905	3.52162e-05	0.94272	2.52852	4.84165
	906	3.19374e-05	0.94602	2.52343	4.84123
	907	3.3311e-05	0.94623	2.52193	4.8358
	908	3.56025e-05	0.94793	2.52653	4.84287
	909	3.4038e-05	0.9535	2.53684	4.83677
	910	3.54075e-05	0.95052	2.52683	4.83787
	911	3.12818e-05	0.94689	2.53142	4.84395
	912	2.89335e-05	0.94691	2.53245	4.84373
	913	3.33184e-05	0.94873	2.52474	4.83965
	914	3.47905e-05	0.94969	2.52285	4.83845
	915	3.18988e-05	0.94545	2.52761	4.83725
	916	3.51162e-05	0.95904	2.53666	4.83906
	917	2.97905e-05	0.95472	2.54188	4.8377
	918	3.02657e-05	0.95503	2.53084	4.83638
	919	3.0855e-05	0.94572	2.5327	4.83805
	920	3.54949e-05	0.94951	2.52467	4.84355
	921	3.00167e-05	0.9468	2.52517	4.843
	922	2.94975e-05	0.94775	2.51979	4.83859
	923	2.98122e-05	0.9376	2.51443	4.84056
	924	3.61384e-05	0.94713	2.52465	4.84162
	925	3.23619e-05	0.94525	2.52122	4.83734
	926	2.88334e-05	0.94053	2.53943	4.83739
	927	3.40605e-05	0.94627	2.53239	4.84093
	928	2.92805e-05	0.9457	2.52051	4.84062
	929	2.84581e-05	0.95922	2.51383	4.83731
	930	3.22298e-05	0.95016	2.52963	4.83865
	931	3.6147e-05	0.95226	2.52288	4.84352
	932	3.47051e-05	0.94615	2.52339	4.84308
	933	3.02803e-05	0.95923	2.52682	4.84182
	934	2.80225e-05	0.94336	2.52086	4.84329
	935	3.2188e-05	0.94752	2.52623	4.83903
	936	3.4483e-05	0.94992	2.53212	4.84004
	937	2.91051e-05	0.94129	2.52305	4.83794
	938	3.48757e-05	0.94343	2.52484	4.83672
	939	2.97479e-05	0.9455	2.52928	4.84242
	940	2.86334e-05	0.94982	2.52167	4.84349
	941	3.54869e-05	0.94926	2.53275	4.84167
	942	3.06935e-05	0.94717	2.51043	4.84322
	943	3.00189e-05	0.93801	2.53743	4.84016
	944	2.82741e-05	0.94339	2.52299	4.84228
	945	3.26474e-05	0.95142	2.52268	4.84101
	946	3.00419e-05	0.94519	2.5113	4.84049
	947	3.54068e-05	0.95046	2.52164	4.83981
	948	3.29948e-05	0.95309	2.52089	4.83593
	949	3.53571e-05	0.94234	2.51137	4.83684
	950	3.12163e-05	0.94757	2.52734	4.83587
	951	2.86922e-05	0.94369	2.53459	4.84398
	952	3.11106e-05	0.94102	2.53027	4.83923
	953	3.23102e-05	0.95579	2.52404	4.84165
	954	3.3029e-05	0.94969	2.52356	4.84333
	955	3.56063e-05	0.94477	2.51318	4.84087
	956	2.87789e-05	0.94452	2.51492	4.84333
	957	2.80526e-05	0.93582	2.51666	4.84382
	958	3.60319e-05	0.9471	2.51751	4.83678
	959	3.0169e-05	0.94624	2.52018	4.83856
	960	3.19204e-05	0.93826	2.51833	4.83935
	961	3.0735e-05	0.93945	2.50881	4.84162
	962	2.95349e-05	0.94565	2.51805	4.84192
	963	3.34673e-05	0.94369	2.50383	4.84048
	964	3.38871e-05	0.9542	2.51359	4.83871
	965	3.38875e-05	0.94604	2.50952	4.84148
	966	3.54934e-05	0.94428	2.50065	4.84022
	967	2.88987e-05	0.93831	2.50501	4.83651
	968	2.83898e-05	0.93985	2.5062	4.84443
	969	2.95367e-05	0.94281	2.51891	4.83718
	970	2.80029e-05	0.94537	2.50902	4.83553
	971	3.26418e-05	0.94071	2.5038	4.84008
	972	3.6063e-05	0.94987	2.51278	4.83812
	973	2.96242e-05	0.94399	2.51666	4.84358
	974	3.20724e-05	0.93748	2.50222	4.83997
	975	2.80534e-05	0.94459	2.50792	4.8372
	976	3.45907e-05	0.94506	2.50568	4.84027
	977	3.0201e-05	0.93347	2.49275	4.84383
	978	3.18859e-05	0.94345	2.51182	4.83677
	979	3.61899e-05	0.94023	2.50025	4.83573
	980	3.03202e-05	0.93608	2.51207	4.84445
	981	3.241e-05	0.94012	2.51071	4.83988
	982	3.07436e-05	0.92744	2.51427	4.84104
	983	3.01942e-05	0.937	2.50763	4.84272
	984	3.39701e-05	0.92914	2.50913	4.84372
	985	2.80666e-05	0.93584	2.52085	4.84424
	986	3.20903e-05	0.93235	2.51179	4.84036
	987	3.40258e-05	0.93433	2.50921	4.83587
	988	3.47658e-05	0.9287	2.50941	4.84012
	989	3.26652e-05	0.93695	2.50567	4.84335
	990	2.80822e-05	0.93178	2.50919	4.83616
	991	2.80551e-05	0.92175	2.51477	4.84347
	992	3.1633e-05	0.93015	2.50759	4.84251
	993	3.40408e-05	0.9332	2.51592	4.84144
	994	3.1352e-05	0.93032	2.51931	4.83958
	995	2.942e-05	0.93029	2.51004	4.83547
	996	3.23011e-05	0.94301	2.51444	4.84005
	997	3.10779e-05	0.93173	2.50212	4.83863
	998	2.94155e-05	0.92718	2.50566	4.83967
	999	3.17864e-05	0.92772	2.50991	4.83621
	1000	3.2421e-05	0.9317	2.50796	4.83942

[truncated: 3 more sheets: Fig.S5 linecut, Fig.S10, Fig.S11 linecut]
